# Supplementary material for: 1-Naphthyl 9H-carbazole-4-sulfonate
Source: Acta Crystallogr Sect E Struct Rep Online. 2008 Jun 7;64(Pt 7):o1208. doi: 10.1107/S1600536808016334 (PMC2961653; doi:10.1107/S1600536808016334)
Supplement: Supplementary file 1 [file e-64-o1208-sup1.cif]

##############################################################################
###                                                                        ###
###        Electronic paper (Acta Crystallographica Section E)             ###
###                                                                        ###
##############################################################################
#                                                                            #
# This CIF contains the data in a paper accepted for publication in Acta     #
# Crystallographica Section E. It conforms to the requirements of Notes      #
# for Authors for Section E, and has been peer reviewed under the auspices   #
# of the IUCr Commission on Journals.                                        #
#                                                                            #
# Full details of the Crystallographic Information File format               #
# are given in the paper "The Crystallographic Information File (CIF):       #
# a New Standard Archive File for Crystallography" by S. R. Hall, F. H.      #
# Allen and I. D. Brown [Acta Cryst. (1991), A47, 655-685].                  #
#                                                                            #
# The current version of the core CIF dictionary is obtainable from          #
# ftp://ftp.iucr.org/pub/cif_core.dic. The current version number is 2.4.    #
#                                                                            #
# Software is freely available for graphical display of the structure(s) in  #
# this CIF.  For information consult the CIF home page http://www.iucr.org/  #
# cif/home.html                                                              #
#                                                                            #
# This file may be used for bona fide research purposes within the           #
# scientific community so long as proper attribution is given to the journal # 
# article from which it was obtained.                                        #
#                                                                            #
##############################################################################
                                             
data_I
_audit_creation_method     SHELXL97
_chemical_name_systematic
;
1-Naphthyl 9H-carbazole-4-sulfonate
;
_chemical_name_common     ?
_chemical_formula_moiety     'C22 H15 N O3 S'
_chemical_formula_sum     'C22 H15 N O3 S'
_chemical_formula_iupac     'C22 H15 N O3 S'
_chemical_formula_weight     373.41
_chemical_melting_point     ?
_symmetry_cell_setting     orthorhombic
_symmetry_space_group_name_H-M     'P b c a'
_symmetry_space_group_name_Hall     '-P 2ac 2ab'
loop_
    _symmetry_equiv_pos_as_xyz
    'x, y, z'
    '-x+1/2, -y, z+1/2'
    'x+1/2, -y+1/2, -z'
    '-x, y+1/2, -z+1/2'
    '-x, -y, -z'
    'x-1/2, y, -z-1/2'
    '-x-1/2, y-1/2, z'
    'x, -y-1/2, z-1/2'
_cell_length_a     14.2365(5)
_cell_length_b     9.2098(4)
_cell_length_c     26.3865(10)
_cell_angle_alpha     90.00
_cell_angle_beta     90.00
_cell_angle_gamma     90.00
_cell_volume     3459.7(2)
_cell_formula_units_Z     8
_cell_measurement_reflns_used     4996
_cell_measurement_theta_min     2.63
_cell_measurement_theta_max     25.65
_cell_measurement_temperature     295(2)
_exptl_crystal_description     block
_exptl_crystal_colour     colourless
_exptl_crystal_size_max     0.20
_exptl_crystal_size_mid     0.16
_exptl_crystal_size_min     0.14
_exptl_crystal_density_diffrn     1.434
_exptl_crystal_density_meas     ?
_exptl_crystal_density_method     'not measured'
_exptl_crystal_F_000     1552
_exptl_absorpt_coefficient_mu     0.211
_exptl_absorpt_correction_type     multi-scan
_exptl_absorpt_process_details     '(SADABS; Sheldrick, 1996)'
_exptl_absorpt_correction_T_min     0.9591
_exptl_absorpt_correction_T_max     0.9711
_exptl_special_details
;
;
_diffrn_ambient_temperature     295(2)
_diffrn_radiation_type     MoK\a
_diffrn_radiation_wavelength     0.71073
_diffrn_radiation_source     'fine-focus sealed tube'
_diffrn_radiation_monochromator     graphite
_diffrn_measurement_device_type     'Bruker Kappa APEXII'
_diffrn_measurement_method     '\w and \f'
_diffrn_detector_area_resol_mean     ?
_diffrn_reflns_number     22287
_diffrn_reflns_av_R_equivalents     0.0343
_diffrn_reflns_av_sigmaI/netI     0.0338
_diffrn_reflns_theta_min     1.54
_diffrn_reflns_theta_max     29.04
_diffrn_reflns_theta_full     29.04
_diffrn_measured_fraction_theta_max     0.996
_diffrn_measured_fraction_theta_full     0.996
_diffrn_reflns_limit_h_min     -19
_diffrn_reflns_limit_h_max     19
_diffrn_reflns_limit_k_min     -12
_diffrn_reflns_limit_k_max     5
_diffrn_reflns_limit_l_min     -36
_diffrn_reflns_limit_l_max     36
_diffrn_standards_number     0
_diffrn_standards_interval_count     ?
_diffrn_standards_interval_time     0
_diffrn_standards_decay_%     0
_refine_special_details
;
;
_reflns_number_total     4600
_reflns_number_gt     2928
_reflns_threshold_expression     I>2\s(I)
_refine_ls_structure_factor_coef     Fsqd
_refine_ls_matrix_type     full
_refine_ls_R_factor_all     0.0796
_refine_ls_R_factor_gt     0.0428
_refine_ls_wR_factor_gt     0.1143
_refine_ls_wR_factor_ref     0.1441
_refine_ls_goodness_of_fit_ref     1.055
_refine_ls_restrained_S_all     1.055
_refine_ls_number_reflns     4600
_refine_ls_number_parameters     244
_refine_ls_number_restraints     0
_refine_ls_hydrogen_treatment     constr
_refine_ls_weighting_scheme     calc
_refine_ls_weighting_details
       'calc w = 1/[\s^2^(Fo^2^)+(0.0727P)^2^+0.3846P] where P=(Fo^2^+2Fc^2^)/3'
_atom_sites_solution_hydrogens     geom
_atom_sites_solution_primary     direct
_atom_sites_solution_secondary     difmap
_refine_ls_shift/su_max     0.000
_refine_ls_shift/su_mean     0.000
_refine_diff_density_max     0.329
_refine_diff_density_min     -0.312
_refine_ls_extinction_method     none
_refine_ls_extinction_coef     ?
loop_
    _atom_type_symbol
    _atom_type_description
    _atom_type_scat_dispersion_real
    _atom_type_scat_dispersion_imag
    _atom_type_scat_source
    'C' 'C' 0.0033 0.0016
                         'International Tables Vol C Tables 4.2.6.8 and 6.1.1.4'
    'H' 'H' 0.0000 0.0000
                         'International Tables Vol C Tables 4.2.6.8 and 6.1.1.4'
    'N' 'N' 0.0061 0.0033
                         'International Tables Vol C Tables 4.2.6.8 and 6.1.1.4'
    'O' 'O' 0.0106 0.0060
                         'International Tables Vol C Tables 4.2.6.8 and 6.1.1.4'
    'S' 'S' 0.1246 0.1234
                         'International Tables Vol C Tables 4.2.6.8 and 6.1.1.4'
_computing_data_collection     'APEX2 (Bruker, 2004)'
_computing_cell_refinement     'APEX2 (Bruker, 2004)'
_computing_data_reduction     'APEX2 (Bruker, 2004)'
_computing_structure_solution     'SHELXS97 (Sheldrick, 2008)'
_computing_structure_refinement     'SHELXL97 (Sheldrick, 2008)'
_computing_molecular_graphics     'PLATON (Spek, 2003)'
_computing_publication_material     'SHELXL97 (Sheldrick, 2008)'
loop_
    _atom_site_type_symbol
    _atom_site_label
    _atom_site_fract_x
    _atom_site_fract_y
    _atom_site_fract_z
    _atom_site_U_iso_or_equiv
    _atom_site_adp_type
    _atom_site_calc_flag
    _atom_site_refinement_flags
    _atom_site_occupancy
    _atom_site_disorder_assembly
    _atom_site_disorder_group
    C C1 0.97004(12) 0.1799(2) 0.69244(7) 0.0401(4) Uani d . 1 . .
    C C2 1.04048(14) 0.2223(2) 0.72412(9) 0.0533(5) Uani d . 1 . .
    H H2 1.0934 0.2681 0.7111 0.064 Uiso calc R 1 . .
    C C3 1.03320(16) 0.1971(3) 0.77633(9) 0.0604(6) Uani d . 1 . .
    H H3 1.0817 0.2255 0.7978 0.072 Uiso calc R 1 . .
    C C4 0.95682(15) 0.1322(2) 0.79553(8) 0.0534(5) Uani d . 1 . .
    H H4 0.9527 0.1177 0.8303 0.064 Uiso calc R 1 . .
    C C5 0.88229(13) 0.0854(2) 0.76414(7) 0.0422(4) Uani d . 1 . .
    C C6 0.80228(14) 0.0161(2) 0.78423(8) 0.0515(5) Uani d . 1 . .
    H H6 0.7964 0.0055 0.8191 0.062 Uiso calc R 1 . .
    C C7 0.73420(15) -0.0349(3) 0.75369(8) 0.0593(6) Uani d . 1 . .
    H H7 0.6819 -0.0804 0.7676 0.071 Uiso calc R 1 . .
    C C8 0.74173(14) -0.0200(3) 0.70142(9) 0.0559(5) Uani d . 1 . .
    H H8 0.6950 -0.0579 0.6807 0.067 Uiso calc R 1 . .
    C C9 0.81644(13) 0.0493(2) 0.68008(7) 0.0463(5) Uani d . 1 . .
    H H9 0.8197 0.0595 0.6451 0.056 Uiso calc R 1 . .
    C C10 0.88882(11) 0.1055(2) 0.71077(6) 0.0380(4) Uani d . 1 . .
    C C11 1.06625(13) 0.0248(2) 0.58490(7) 0.0427(4) Uani d . 1 . .
    C C12 1.10910(12) 0.0642(2) 0.53991(7) 0.0399(4) Uani d . 1 . .
    C C13 1.08949(12) 0.1663(2) 0.49984(6) 0.0410(4) Uani d . 1 . .
    C C14 1.01942(14) 0.2671(2) 0.49088(7) 0.0484(5) Uani d . 1 . .
    H H14 0.9690 0.2756 0.5131 0.058 Uiso calc R 1 . .
    C C15 1.02502(17) 0.3552(3) 0.44849(8) 0.0625(6) Uani d . 1 . .
    H H15 0.9786 0.4240 0.4423 0.075 Uiso calc R 1 . .
    C C16 1.0999(2) 0.3407(3) 0.41514(8) 0.0716(7) Uani d . 1 . .
    H H16 1.1027 0.4011 0.3869 0.086 Uiso calc R 1 . .
    C C17 1.16910(19) 0.2414(3) 0.42234(8) 0.0677(7) Uani d . 1 . .
    H H17 1.2180 0.2317 0.3992 0.081 Uiso calc R 1 . .
    C C18 1.16462(14) 0.1546(3) 0.46542(7) 0.0520(5) Uani d . 1 . .
    C C19 1.19433(14) -0.0056(3) 0.52798(8) 0.0541(5) Uani d . 1 . .
    C C20 1.23384(18) -0.1090(3) 0.55964(10) 0.0730(8) Uani d . 1 . .
    H H20 1.2903 -0.1537 0.5513 0.088 Uiso calc R 1 . .
    C C21 1.1879(2) -0.1435(3) 0.60317(11) 0.0749(8) Uani d . 1 . .
    H H21 1.2137 -0.2129 0.6247 0.090 Uiso calc R 1 . .
    C C22 1.10310(17) -0.0774(2) 0.61653(8) 0.0588(6) Uani d . 1 . .
    H H22 1.0724 -0.1026 0.6464 0.071 Uiso calc R 1 . .
    N N1 1.22599(12) 0.0506(2) 0.48255(7) 0.0658(6) Uani d . 1 . .
    H H1 1.2766 0.0244 0.4673 0.079 Uiso calc R 1 . .
    O O1 0.97919(8) 0.08998(15) 0.59681(5) 0.0457(3) Uani d . 1 . .
    O O2 1.06505(11) 0.30915(17) 0.62191(5) 0.0598(4) Uani d . 1 . .
    O O3 0.89333(11) 0.30371(18) 0.61460(6) 0.0626(4) Uani d . 1 . .
    S S1 0.97877(3) 0.23577(6) 0.628849(18) 0.04546(16) Uani d . 1 . .
loop_
    _atom_site_aniso_label
    _atom_site_aniso_U_11
    _atom_site_aniso_U_22
    _atom_site_aniso_U_33
    _atom_site_aniso_U_12
    _atom_site_aniso_U_13
    _atom_site_aniso_U_23
    C1 0.0447(9) 0.0339(10) 0.0415(9) -0.0010(8) 0.0063(7) -0.0057(7)
    C2 0.0490(11) 0.0476(13) 0.0633(12) -0.0106(9) 0.0029(9) -0.0084(10)
    C3 0.0636(13) 0.0608(16) 0.0568(12) -0.0069(11) -0.0150(10) -0.0117(11)
    C4 0.0691(13) 0.0501(13) 0.0410(10) 0.0017(11) -0.0053(9) -0.0041(9)
    C5 0.0507(10) 0.0343(11) 0.0415(9) 0.0051(8) 0.0033(8) 0.0004(7)
    C6 0.0607(12) 0.0488(13) 0.0452(10) 0.0043(10) 0.0121(9) 0.0085(9)
    C7 0.0482(12) 0.0624(16) 0.0674(14) -0.0075(10) 0.0138(10) 0.0132(11)
    C8 0.0442(11) 0.0612(15) 0.0624(12) -0.0120(10) -0.0029(9) 0.0051(10)
    C9 0.0447(10) 0.0512(13) 0.0432(10) -0.0032(9) 0.0001(8) 0.0022(8)
    C10 0.0389(9) 0.0338(10) 0.0414(9) 0.0029(8) 0.0046(7) -0.0014(7)
    C11 0.0463(10) 0.0393(11) 0.0426(9) -0.0011(8) -0.0025(8) -0.0088(8)
    C12 0.0386(9) 0.0385(11) 0.0425(9) -0.0004(8) -0.0005(7) -0.0118(8)
    C13 0.0425(9) 0.0443(12) 0.0362(8) -0.0069(8) 0.0027(7) -0.0110(8)
    C14 0.0557(11) 0.0483(13) 0.0411(10) -0.0015(10) 0.0005(8) -0.0048(8)
    C15 0.0870(17) 0.0538(15) 0.0466(11) -0.0035(12) -0.0115(11) -0.0014(10)
    C16 0.106(2) 0.0670(18) 0.0423(11) -0.0281(16) 0.0004(12) -0.0027(11)
    C17 0.0813(16) 0.0796(19) 0.0423(11) -0.0303(15) 0.0199(11) -0.0164(11)
    C18 0.0510(11) 0.0589(14) 0.0462(10) -0.0113(10) 0.0086(8) -0.0190(9)
    C19 0.0454(11) 0.0576(14) 0.0594(12) 0.0075(10) -0.0022(9) -0.0221(10)
    C20 0.0644(15) 0.0709(18) 0.0836(17) 0.0301(13) -0.0190(13) -0.0302(14)
    C21 0.0970(19) 0.0535(16) 0.0741(16) 0.0224(14) -0.0333(15) -0.0095(12)
    C22 0.0841(16) 0.0438(13) 0.0485(11) 0.0015(11) -0.0115(10) -0.0025(9)
    N1 0.0471(10) 0.0849(16) 0.0656(11) 0.0042(10) 0.0176(8) -0.0262(10)
    O1 0.0445(7) 0.0488(9) 0.0439(7) -0.0075(6) 0.0085(5) -0.0082(6)
    O2 0.0657(10) 0.0492(10) 0.0646(9) -0.0207(8) 0.0269(7) -0.0099(7)
    O3 0.0674(10) 0.0622(11) 0.0582(9) 0.0180(8) 0.0182(7) 0.0154(7)
    S1 0.0501(3) 0.0403(3) 0.0459(3) -0.0033(2) 0.0158(2) -0.0008(2)
_geom_special_details
;
;
loop_
    _geom_bond_atom_site_label_1
    _geom_bond_atom_site_label_2
    _geom_bond_site_symmetry_2
    _geom_bond_distance
    _geom_bond_publ_flag
    C1 C2 . 1.363(3) ?
    C1 C10 . 1.429(2) ?
    C1 S1 . 1.7594(19) ?
    C2 C3 . 1.401(3) ?
    C2 H2 . 0.9300 ?
    C3 C4 . 1.340(3) ?
    C3 H3 . 0.9300 ?
    C4 C5 . 1.413(3) ?
    C4 H4 . 0.9300 ?
    C5 C6 . 1.409(3) ?
    C5 C10 . 1.424(2) ?
    C6 C7 . 1.345(3) ?
    C6 H6 . 0.9300 ?
    C7 C8 . 1.390(3) ?
    C7 H7 . 0.9300 ?
    C8 C9 . 1.362(3) ?
    C8 H8 . 0.9300 ?
    C9 C10 . 1.409(2) ?
    C9 H9 . 0.9300 ?
    C11 C22 . 1.363(3) ?
    C11 C12 . 1.383(3) ?
    C11 O1 . 1.413(2) ?
    C12 C19 . 1.409(3) ?
    C12 C13 . 1.442(3) ?
    C13 C14 . 1.383(3) ?
    C13 C18 . 1.407(2) ?
    C14 C15 . 1.384(3) ?
    C14 H14 . 0.9300 ?
    C15 C16 . 1.388(3) ?
    C15 H15 . 0.9300 ?
    C16 C17 . 1.358(4) ?
    C16 H16 . 0.9300 ?
    C17 C18 . 1.391(3) ?
    C17 H17 . 0.9300 ?
    C18 N1 . 1.373(3) ?
    C19 N1 . 1.381(3) ?
    C19 C20 . 1.386(3) ?
    C20 C21 . 1.359(4) ?
    C20 H20 . 0.9300 ?
    C21 C22 . 1.398(3) ?
    C21 H21 . 0.9300 ?
    C22 H22 . 0.9300 ?
    N1 H1 . 0.8600 ?
    O1 S1 . 1.5867(14) ?
    O2 S1 . 1.4139(15) ?
    O3 S1 . 1.4186(15) ?
loop_
    _geom_angle_atom_site_label_1
    _geom_angle_atom_site_label_2
    _geom_angle_atom_site_label_3
    _geom_angle_site_symmetry_1
    _geom_angle_site_symmetry_3
    _geom_angle
    _geom_angle_publ_flag
    C2 C1 C10 . . 121.70(18) ?
    C2 C1 S1 . . 116.71(15) ?
    C10 C1 S1 . . 121.35(13) ?
    C1 C2 C3 . . 120.09(19) ?
    C1 C2 H2 . . 120.0 ?
    C3 C2 H2 . . 120.0 ?
    C4 C3 C2 . . 120.4(2) ?
    C4 C3 H3 . . 119.8 ?
    C2 C3 H3 . . 119.8 ?
    C3 C4 C5 . . 121.59(19) ?
    C3 C4 H4 . . 119.2 ?
    C5 C4 H4 . . 119.2 ?
    C6 C5 C4 . . 121.64(18) ?
    C6 C5 C10 . . 118.94(17) ?
    C4 C5 C10 . . 119.40(17) ?
    C7 C6 C5 . . 121.01(19) ?
    C7 C6 H6 . . 119.5 ?
    C5 C6 H6 . . 119.5 ?
    C6 C7 C8 . . 120.28(19) ?
    C6 C7 H7 . . 119.9 ?
    C8 C7 H7 . . 119.9 ?
    C9 C8 C7 . . 121.1(2) ?
    C9 C8 H8 . . 119.4 ?
    C7 C8 H8 . . 119.4 ?
    C8 C9 C10 . . 120.37(18) ?
    C8 C9 H9 . . 119.8 ?
    C10 C9 H9 . . 119.8 ?
    C9 C10 C5 . . 118.22(16) ?
    C9 C10 C1 . . 125.02(16) ?
    C5 C10 C1 . . 116.75(16) ?
    C22 C11 C12 . . 122.49(19) ?
    C22 C11 O1 . . 119.68(18) ?
    C12 C11 O1 . . 117.78(17) ?
    C11 C12 C19 . . 116.86(19) ?
    C11 C12 C13 . . 135.65(17) ?
    C19 C12 C13 . . 107.48(17) ?
    C14 C13 C18 . . 119.31(19) ?
    C14 C13 C12 . . 134.63(16) ?
    C18 C13 C12 . . 106.01(17) ?
    C13 C14 C15 . . 119.3(2) ?
    C13 C14 H14 . . 120.3 ?
    C15 C14 H14 . . 120.3 ?
    C14 C15 C16 . . 120.0(2) ?
    C14 C15 H15 . . 120.0 ?
    C16 C15 H15 . . 120.0 ?
    C17 C16 C15 . . 122.2(2) ?
    C17 C16 H16 . . 118.9 ?
    C15 C16 H16 . . 118.9 ?
    C16 C17 C18 . . 117.9(2) ?
    C16 C17 H17 . . 121.0 ?
    C18 C17 H17 . . 121.0 ?
    N1 C18 C17 . . 129.9(2) ?
    N1 C18 C13 . . 108.96(18) ?
    C17 C18 C13 . . 121.2(2) ?
    N1 C19 C20 . . 130.4(2) ?
    N1 C19 C12 . . 107.7(2) ?
    C20 C19 C12 . . 121.9(2) ?
    C21 C20 C19 . . 118.3(2) ?
    C21 C20 H20 . . 120.8 ?
    C19 C20 H20 . . 120.8 ?
    C20 C21 C22 . . 121.8(2) ?
    C20 C21 H21 . . 119.1 ?
    C22 C21 H21 . . 119.1 ?
    C11 C22 C21 . . 118.6(2) ?
    C11 C22 H22 . . 120.7 ?
    C21 C22 H22 . . 120.7 ?
    C18 N1 C19 . . 109.83(16) ?
    C18 N1 H1 . . 125.1 ?
    C19 N1 H1 . . 125.1 ?
    C11 O1 S1 . . 118.79(11) ?
    O2 S1 O3 . . 119.98(11) ?
    O2 S1 O1 . . 109.40(8) ?
    O3 S1 O1 . . 103.61(9) ?
    O2 S1 C1 . . 108.93(9) ?
    O3 S1 C1 . . 108.73(9) ?
    O1 S1 C1 . . 105.14(8) ?
loop_
    _geom_torsion_atom_site_label_1
    _geom_torsion_atom_site_label_2
    _geom_torsion_atom_site_label_3
    _geom_torsion_atom_site_label_4
    _geom_torsion_site_symmetry_1
    _geom_torsion_site_symmetry_2
    _geom_torsion_site_symmetry_3
    _geom_torsion_site_symmetry_4
    _geom_torsion
    _geom_torsion_publ_flag
    C10 C1 C2 C3 . . . . -1.9(3) ?
    S1 C1 C2 C3 . . . . 172.46(18) ?
    C1 C2 C3 C4 . . . . -0.5(4) ?
    C2 C3 C4 C5 . . . . 1.0(4) ?
    C3 C4 C5 C6 . . . . 179.5(2) ?
    C3 C4 C5 C10 . . . . 0.9(3) ?
    C4 C5 C6 C7 . . . . -176.4(2) ?
    C10 C5 C6 C7 . . . . 2.2(3) ?
    C5 C6 C7 C8 . . . . 0.0(4) ?
    C6 C7 C8 C9 . . . . -1.6(4) ?
    C7 C8 C9 C10 . . . . 1.0(3) ?
    C8 C9 C10 C5 . . . . 1.2(3) ?
    C8 C9 C10 C1 . . . . -179.92(19) ?
    C6 C5 C10 C9 . . . . -2.7(3) ?
    C4 C5 C10 C9 . . . . 175.89(18) ?
    C6 C5 C10 C1 . . . . 178.26(17) ?
    C4 C5 C10 C1 . . . . -3.1(3) ?
    C2 C1 C10 C9 . . . . -175.26(19) ?
    S1 C1 C10 C9 . . . . 10.6(3) ?
    C2 C1 C10 C5 . . . . 3.7(3) ?
    S1 C1 C10 C5 . . . . -170.45(14) ?
    C22 C11 C12 C19 . . . . -0.6(3) ?
    O1 C11 C12 C19 . . . . -177.99(16) ?
    C22 C11 C12 C13 . . . . -179.0(2) ?
    O1 C11 C12 C13 . . . . 3.6(3) ?
    C11 C12 C13 C14 . . . . 0.7(4) ?
    C19 C12 C13 C14 . . . . -177.9(2) ?
    C11 C12 C13 C18 . . . . 178.1(2) ?
    C19 C12 C13 C18 . . . . -0.5(2) ?
    C18 C13 C14 C15 . . . . -0.6(3) ?
    C12 C13 C14 C15 . . . . 176.6(2) ?
    C13 C14 C15 C16 . . . . 0.8(3) ?
    C14 C15 C16 C17 . . . . 0.3(4) ?
    C15 C16 C17 C18 . . . . -1.5(3) ?
    C16 C17 C18 N1 . . . . -177.6(2) ?
    C16 C17 C18 C13 . . . . 1.6(3) ?
    C14 C13 C18 N1 . . . . 178.73(17) ?
    C12 C13 C18 N1 . . . . 0.9(2) ?
    C14 C13 C18 C17 . . . . -0.6(3) ?
    C12 C13 C18 C17 . . . . -178.51(18) ?
    C11 C12 C19 N1 . . . . -178.93(17) ?
    C13 C12 C19 N1 . . . . -0.1(2) ?
    C11 C12 C19 C20 . . . . 0.0(3) ?
    C13 C12 C19 C20 . . . . 178.8(2) ?
    N1 C19 C20 C21 . . . . 179.0(2) ?
    C12 C19 C20 C21 . . . . 0.3(4) ?
    C19 C20 C21 C22 . . . . -0.2(4) ?
    C12 C11 C22 C21 . . . . 0.7(3) ?
    O1 C11 C22 C21 . . . . 178.11(18) ?
    C20 C21 C22 C11 . . . . -0.3(4) ?
    C17 C18 N1 C19 . . . . 178.3(2) ?
    C13 C18 N1 C19 . . . . -1.0(2) ?
    C20 C19 N1 C18 . . . . -178.2(2) ?
    C12 C19 N1 C18 . . . . 0.6(2) ?
    C22 C11 O1 S1 . . . . 91.6(2) ?
    C12 C11 O1 S1 . . . . -90.91(17) ?
    C11 O1 S1 O2 . . . . 25.23(16) ?
    C11 O1 S1 O3 . . . . 154.30(13) ?
    C11 O1 S1 C1 . . . . -91.63(14) ?
    C2 C1 S1 O2 . . . . 4.21(19) ?
    C10 C1 S1 O2 . . . . 178.61(15) ?
    C2 C1 S1 O3 . . . . -128.18(17) ?
    C10 C1 S1 O3 . . . . 46.22(18) ?
    C2 C1 S1 O1 . . . . 121.38(16) ?
    C10 C1 S1 O1 . . . . -64.22(16) ?
loop_
    _geom_hbond_atom_site_label_D
    _geom_hbond_atom_site_label_H
    _geom_hbond_atom_site_label_A
    _geom_hbond_site_symmetry_A
    _geom_hbond_distance_DH
    _geom_hbond_distance_HA
    _geom_hbond_distance_DA
    _geom_hbond_angle_DHA
    _geom_hbond_publ_flag
    C2 H2 O2 . 0.93 2.42 2.835(3) 107 Y
    C8 H8 O3 7_755 0.93 2.50 3.403(3) 164 Y
    C17 H17 O3 3_556 0.93 2.54 3.364(3) 147 Y
data_global
_journal_date_recd_electronic     2008-05-23
_journal_date_accepted     2008-05-29
_journal_name_full     'Acta Crystallographica, Section E'
_journal_year     2008
_journal_volume     64
_journal_issue      7
_journal_page_first     o1208
_journal_page_last     o1208
_journal_paper_category     QO
_journal_coeditor_code     IS2296
_publ_contact_author_name     'V. Manivannan'
_publ_contact_author_address
;
Department of Physics
Presidency College
Chennai 600 005
India
;
_publ_contact_author_email     manivan_1999@yahoo.com
_publ_contact_author_fax     ?
_publ_contact_author_phone     '04426187785'
_publ_section_title
;
1-Naphthyl 9<i>H</i>-carbazole-4-sulfonate
;
loop_
    _publ_author_name
    _publ_author_address
    'R. Arulmozhi'
;
Department of Chemistry
SRM University
Kattankulathur 603 203
Kanchipuram
India
;
    'Jasmine P. Vennila'
;
Department of Physics
Panimalar Institute of Technology
Chennai 600 095
India
;
    'Sunil Manohar Babu'
;
Nicholas Piramal Research Centre
Nicholas Piramal India Limited
Mumbai 400 063
India
;
    'Helen P. Kavitha'
;
Department of Chemistry
SRM University
Ramapuram
Chennai 600 089
India
;
    'V. Manivannan'
;
Department of Physics
Presidency College
Chennai 600 005
India
;
