# Supplementary material for: 1-Naphthyl 9H-carbazole-4-sulfonate
Source: Acta Crystallogr Sect E Struct Rep Online. 2008 Jun 7;64(Pt 7):o1208. doi: 10.1107/S1600536808016334 (PMC2961653; doi:10.1107/S1600536808016334)
Supplement: Supplementary file 2 [file e-64-o1208-Isup2.hkl]

#
# h,k,l, Fc-squared, Fo-squared, sigma(Fo-squared) and status flag
#
data_I
_shelx_title ' HPK2 in Pbca'
_shelx_refln_list_code          4
_shelx_F_calc_maximum      360.37
_exptl_crystal_F_000      1552.00
_reflns_d_resolution_high  0.7320
 
loop_
 _symmetry_equiv_pos_as_xyz
 'x, y, z'
 '-x+1/2, -y, z+1/2'
 'x+1/2, -y+1/2, -z'
 '-x, y+1/2, -z+1/2'
 '-x, -y, -z'
 'x-1/2, y, -z-1/2'
 '-x-1/2, y-1/2, z'
 'x, -y-1/2, z-1/2'
 
_cell_length_a    14.2365
_cell_length_b     9.2098
_cell_length_c    26.3865
_cell_angle_alpha  90.000
_cell_angle_beta   90.000
_cell_angle_gamma  90.000
 
_shelx_F_squared_multiplier     1.000
 
loop_
 _refln_index_h
 _refln_index_k
 _refln_index_l
 _refln_F_squared_calc
 _refln_F_squared_meas
 _refln_F_squared_sigma
 _refln_observed_status
   2   0   0    38026.80    37456.31    596.91 o
   4   0   0    26081.01    24411.04    300.62 o
   6   0   0      242.48      351.11      9.18 o
   8   0   0      407.67      387.09     18.65 o
  10   0   0     1891.16     1966.55     50.60 o
  12   0   0      185.04      181.25     35.98 o
  14   0   0     3206.49     3491.55     85.02 o
  16   0   0      180.59      206.81     23.95 o
  18   0   0       45.01       39.30     25.91 o
   2   1   0      520.67      500.66      5.90 o
   4   1   0      551.08      627.24      9.90 o
   6   1   0       63.82       58.23      7.02 o
   8   1   0      302.84      269.06      8.89 o
  10   1   0     5572.97     5513.84     63.71 o
  12   1   0     2386.03     2351.41     43.52 o
  14   1   0       71.62       74.73     12.26 o
  16   1   0       58.27       78.53     13.42 o
  18   1   0      115.81      147.85     17.21 o
   0   2   0     4336.73     4202.58     93.53 o
   2   2   0   129866.49   126631.62   1320.76 o
   4   2   0      536.40      543.06      7.96 o
   6   2   0     8145.33     8477.68     77.75 o
   8   2   0       75.72       78.83      6.57 o
  10   2   0      208.28      216.51      9.63 o
  12   2   0        2.89       -2.77      6.17 o
  14   2   0       87.88      101.44     12.52 o
  16   2   0      849.40      899.40     34.35 o
  18   2   0       86.15       92.42     20.96 o
   2   3   0    12983.03    13507.44    198.53 o
   4   3   0      454.43      425.71      7.03 o
   6   3   0      582.48      628.04     12.35 o
   8   3   0        7.62        1.31      3.58 o
  10   3   0      228.12      212.58     10.10 o
  12   3   0        3.24       18.93      6.69 o
  14   3   0      197.97      226.85     44.55 o
  16   3   0      159.14      147.85     21.62 o
  18   3   0        2.54       -5.20     20.39 o
   0   4   0     4249.85     3637.66     92.75 o
   2   4   0      128.31      174.89     25.52 o
   4   4   0     9081.27     9249.95    102.83 o
   6   4   0     1546.72     1644.35     20.24 o
   8   4   0       55.04       42.73      7.56 o
  10   4   0        3.24       -5.03      5.03 o
  12   4   0        3.08       -6.34      7.98 o
  14   4   0       27.08        5.72     15.33 o
  16   4   0       11.17       18.06     17.80 o
  18   4   0      145.91      175.36     31.57 o
   2   5   0      850.67      823.09     26.33 o
   4   5   0       14.09       12.28      7.96 o
   6   5   0       95.90       94.42      9.15 o
   8   5   0      449.53      425.41     10.35 o
  10   5   0      105.41       96.37     10.81 o
  12   5   0      698.13      672.80     27.83 o
  14   5   0      240.50      254.32     19.53 o
  16   5   0       99.55      119.38     25.98 o
   0   6   0      603.18      601.69     34.29 o
   2   6   0     2944.51     2857.40     61.71 o
   4   6   0      395.89      362.81     22.02 o
   6   6   0     1168.01     1101.45     34.79 o
   8   6   0     3807.95     3818.49     74.76 o
  10   6   0      155.24      145.88     24.16 o
  12   6   0       46.37       43.99      9.69 o
  14   6   0      171.39      241.05     35.46 o
  16   6   0        6.18      -11.43     15.33 o
   2   7   0     1462.44     1527.37     44.14 o
   4   7   0     3699.10     3919.98     81.81 o
   6   7   0       89.25      111.48     16.11 o
   8   7   0        6.70       28.19     19.87 o
  10   7   0      464.77      484.65     41.31 o
  12   7   0       14.32       -7.53     15.20 o
  14   7   0       35.82        9.22     21.69 o
   0   8   0       88.12       54.56     19.09 o
   2   8   0        4.76        4.74      9.24 o
   4   8   0     1705.66     1527.63     48.48 o
   6   8   0      975.93     1007.07     59.49 o
   8   8   0        8.67        3.25     18.06 o
  10   8   0        0.04       -0.26     15.07 o
  12   8   0        5.45        3.25     18.97 o
  14   8   0        3.60       19.09     22.73 o
   2   9   0       87.12       84.01     16.29 o
   4   9   0       70.07       63.24     15.06 o
   6   9   0      793.08      872.13     59.49 o
   8   9   0       26.52       41.96     23.64 o
  10   9   0        0.04       32.47     23.12 o
  12   9   0        9.66       -5.85     21.56 o
   0  10   0       58.46       67.16     24.81 o
   2  10   0       12.49       14.37     14.39 o
   4  10   0      126.37       99.82     19.38 o
   6  10   0      312.44      273.17     41.83 o
   8  10   0        3.48       -9.22     21.17 o
  10  10   0        1.04      -15.98     21.04 o
   2  11   0       50.27       48.91     18.26 o
   4  11   0      126.27      182.90     38.84 o
   6  11   0      112.10      134.05     37.15 o
   8  11   0      173.44      151.33     36.63 o
   0  12   0      191.37      131.98     37.15 o
   2  12   0       86.04       88.98     33.90 o
   4  12   0        3.84       -6.24     24.81 o
   1   1   1    14539.95    13863.54    285.16 o
   2   1   1     2071.25     2394.27     16.05 o
   3   1   1     9531.00     9776.67     60.65 o
   4   1   1      196.27      192.75      3.85 o
   5   1   1     1937.24     1941.64     16.43 o
   6   1   1      201.65      202.01      4.92 o
   7   1   1     1026.89     1061.00     12.30 o
   8   1   1     1714.07     1720.85     17.66 o
   9   1   1      470.73      547.33      9.30 o
  10   1   1       14.15       -1.33      3.83 o
  11   1   1      115.75      120.88      6.38 o
  12   1   1      977.48      991.45     19.13 o
  13   1   1        0.05       24.63      6.55 o
  14   1   1      215.68      191.22     10.91 o
  15   1   1       49.64       54.90      8.15 o
  16   1   1       38.23       43.41      8.23 o
  17   1   1       16.02       10.21      7.93 o
  18   1   1        0.34       -5.14      8.41 o
  19   1   1        4.21       -5.62     10.04 o
   0   2   1    18114.56    18452.53    263.20 o
   1   2   1      373.89      327.84      7.63 o
   2   2   1    29112.54    29669.52    183.10 o
   3   2   1       55.07       52.39      3.61 o
   4   2   1      224.20      198.68      5.08 o
   5   2   1     3509.34     3756.78     24.51 o
   6   2   1     2189.15     2149.14     18.17 o
   7   2   1     2394.00     2850.33     21.57 o
   8   2   1      270.46      301.58      8.97 o
   9   2   1      769.63      833.40     12.16 o
  10   2   1       48.90       51.07      4.45 o
  11   2   1      491.15      515.58     10.77 o
  12   2   1      770.24      783.24     14.96 o
  13   2   1       51.84       65.74      7.67 o
  14   2   1      357.97      378.30     13.25 o
  15   2   1       16.14       35.95      7.47 o
  16   2   1       16.83       21.98      9.49 o
  17   2   1      136.42      185.97     15.44 o
  18   2   1        1.40       12.67     10.22 o
  19   2   1        2.00       -4.15     11.48 o
   1   3   1     5290.95     5531.82     62.45 o
   2   3   1       76.65       79.98     15.76 o
   3   3   1      675.90      672.37      8.65 o
   4   3   1     3637.91     3955.60     25.12 o
   5   3   1     1354.87     1327.78     11.72 o
   6   3   1      416.04      424.01      6.83 o
   7   3   1      964.06     1150.94     11.79 o
   8   3   1      153.94      140.06      4.91 o
   9   3   1       46.70       42.21      4.24 o
  10   3   1      221.80      225.42      9.89 o
  11   3   1       36.48       33.33      5.01 o
  12   3   1      281.89      250.95      8.87 o
  13   3   1       94.21       84.39      8.14 o
  14   3   1      146.10      167.38     12.26 o
  15   3   1      139.03      162.64     13.07 o
  16   3   1        6.58       20.25     10.53 o
  17   3   1       41.45       86.84     13.54 o
  18   3   1       46.33       45.19     32.02 o
   0   4   1       65.12       91.23     10.20 o
   1   4   1       74.44       78.86      7.46 o
   2   4   1      767.08      793.19     16.53 o
   3   4   1        0.40        0.69      3.97 o
   4   4   1     8215.12     8469.95     67.07 o
   5   4   1     2541.76     2600.44     26.93 o
   6   4   1        1.39        1.47      1.81 o
   7   4   1      146.31      165.33      4.58 o
   8   4   1      464.79      464.93      8.54 o
   9   4   1      227.43      238.62      6.93 o
  10   4   1      761.65      738.98     13.56 o
  11   4   1       42.58       39.44      6.23 o
  12   4   1        4.86        6.40      5.74 o
  13   4   1      144.38      106.54      8.70 o
  14   4   1       35.03       32.52      9.77 o
  15   4   1        3.01        9.23     11.29 o
  16   4   1      179.43      221.13     21.45 o
  17   4   1        0.16       -1.23     13.39 o
  18   4   1       65.63       68.83     17.96 o
   1   5   1      887.74      892.57     19.77 o
   2   5   1      976.67     1072.71     24.28 o
   3   5   1        8.24       -3.24      4.21 o
   4   5   1      641.37      664.22     17.19 o
   5   5   1      838.37      809.72     11.19 o
   6   5   1      496.04      531.98     10.36 o
   7   5   1        0.02       -3.11      3.11 o
   8   5   1       25.95       30.14      3.62 o
   9   5   1      591.25      645.77     11.06 o
  10   5   1      456.63      383.21     10.87 o
  11   5   1       32.60       24.43      6.81 o
  12   5   1        0.01        0.00      6.75 o
  13   5   1        0.47       -6.18      6.54 o
  14   5   1       24.34       44.02     10.17 o
  15   5   1       56.20       56.95     13.90 o
  16   5   1      221.13      268.90     22.59 o
  17   5   1       34.80       41.58     15.47 o
   0   6   1       23.34       41.66      9.30 o
   1   6   1     1058.47     1088.49     23.88 o
   2   6   1      383.12      386.85     14.19 o
   3   6   1       88.90       75.82      9.35 o
   4   6   1      674.21      696.58     19.23 o
   5   6   1       28.74       22.99      8.40 o
   6   6   1     2272.39     2238.47     44.07 o
   7   6   1     1038.86      982.45     17.71 o
   8   6   1      338.21      335.62     13.17 o
   9   6   1       77.89       90.12      8.49 o
  10   6   1       15.85        1.31      9.22 o
  11   6   1        0.90       -2.34      3.27 o
  12   6   1       41.54       32.27      6.52 o
  13   6   1       57.66       57.44      9.58 o
  14   6   1        0.00        7.64      7.76 o
  15   6   1       24.26       37.61     11.56 o
  16   6   1        7.43        7.98     11.46 o
  17   6   1       37.01       58.46     14.78 o
   1   7   1      431.36      429.64     22.56 o
   2   7   1       17.60       21.90      6.59 o
   3   7   1      958.62      989.80     27.50 o
   4   7   1       42.00       46.30     14.10 o
   5   7   1       56.01       41.59      8.72 o
   6   7   1       18.20       20.92     10.87 o
   7   7   1      203.29      186.82     15.56 o
   8   7   1        0.12        1.78     12.32 o
   9   7   1      288.96      265.68     10.48 o
  10   7   1       15.74       25.28     12.46 o
  11   7   1       12.85       -4.40     10.63 o
  12   7   1       20.14       -1.38     11.80 o
  13   7   1       20.91       -1.24     12.81 o
  14   7   1       69.68      125.87     29.49 o
  15   7   1       54.10       60.27     24.81 o
   0   8   1      926.33      965.83     37.29 o
   1   8   1      169.54      183.39     13.28 o
   2   8   1      242.02      241.07     14.57 o
   3   8   1      196.92      215.55     14.27 o
   4   8   1      375.82      377.00     17.94 o
   5   8   1      539.52      579.83     21.30 o
   6   8   1       54.21       23.66     13.19 o
   7   8   1        5.69       -9.39     10.93 o
   8   8   1      588.90      560.38     72.81 o
   9   8   1      146.54      167.61     21.26 o
  10   8   1        8.37       14.87     13.18 o
  11   8   1        0.99       -0.58     12.07 o
  12   8   1       15.51       24.55     15.29 o
  13   8   1      106.12       99.45     20.36 o
  14   8   1       56.55       56.90     27.41 o
   1   9   1       15.14       15.64      8.63 o
   2   9   1       79.62       91.15     13.67 o
   3   9   1      248.33      263.98     16.99 o
   4   9   1       43.63       36.25      9.10 o
   5   9   1      256.47      229.83     21.72 o
   6   9   1       66.72       46.67     12.67 o
   7   9   1        1.51      -13.64     13.64 o
   8   9   1       22.45       18.11     18.77 o
   9   9   1        0.06        1.82     14.33 o
  10   9   1       38.60       18.21     16.76 o
  11   9   1       14.97       -3.13     23.97 o
  12   9   1      112.88       81.11     21.08 o
  13   9   1        9.57        3.50     15.95 o
   0  10   1      174.77      208.21     24.51 o
   1  10   1        6.37       -7.63      7.63 o
   2  10   1      399.63      392.72     21.63 o
   3  10   1        1.55       -7.86      7.86 o
   4  10   1       24.57       21.22     11.65 o
   5  10   1        0.45       -8.31     10.26 o
   6  10   1       26.73       30.38     16.90 o
   7  10   1        0.10       26.26     16.46 o
   8  10   1       74.76       51.04     18.97 o
   9  10   1       11.08       -5.38     18.71 o
  10  10   1        0.87        1.18     16.76 o
  11  10   1       87.61      118.06     23.78 o
   1  11   1        4.13        1.82     10.20 o
   2  11   1       26.17       -9.69      9.69 o
   3  11   1        7.81        4.32     11.75 o
   4  11   1        6.13       26.56     13.04 o
   5  11   1       13.26        7.01     16.29 o
   6  11   1        8.68      -15.33     15.33 o
   7  11   1        1.43       -7.91     17.40 o
   8  11   1        7.77        2.34     16.89 o
   9  11   1        0.59      -14.20     17.28 o
   0  12   1       18.32       37.49     27.99 o
   1  12   1        0.76       -3.76     13.02 o
   2  12   1       35.82       30.40     15.49 o
   3  12   1        6.21       -0.63     16.26 o
   4  12   1       99.89       92.76     24.12 o
   5  12   1       29.24       89.71     23.96 o
   0   0   2     1995.40       -0.55      0.55 o
   1   0   2      961.84      431.91     14.81 o
   2   0   2      638.42      660.41      8.58 o
   3   0   2     1274.23     1171.34     17.36 o
   4   0   2      663.38      701.49      9.43 o
   5   0   2       25.35       46.16      2.87 o
   6   0   2      189.11      167.04      4.92 o
   7   0   2     3420.01     3559.63     36.22 o
   8   0   2       10.07       21.12      3.77 o
   9   0   2     9344.63     9700.19    101.45 o
  10   0   2      960.74     1028.54     21.48 o
  11   0   2     4838.03     4863.32     69.85 o
  12   0   2      987.45     1028.82     27.07 o
  13   0   2     4319.06     4383.96     68.42 o
  14   0   2      420.03      449.81     20.72 o
  15   0   2      593.05      675.26     25.40 o
  16   0   2       88.35       81.42     13.56 o
  17   0   2       66.84       92.66     17.19 o
  18   0   2       10.08        9.42     11.63 o
  19   0   2       31.81       54.59     16.72 o
   1   1   2    22680.07    23144.44    153.17 o
   2   1   2    21112.25    22177.52    141.74 o
   3   1   2    30758.97    30368.15    187.45 o
   4   1   2       17.92       15.88      1.46 o
   5   1   2       16.18        2.20      2.02 o
   6   1   2      198.71      231.85      5.28 o
   7   1   2      762.18      709.31      9.28 o
   8   1   2       34.98       27.57      3.61 o
   9   1   2      573.92      653.95     11.38 o
  10   1   2        6.74        1.31      3.72 o
  11   1   2        2.16        5.19      4.16 o
  12   1   2      311.51      318.93      9.91 o
  13   1   2      155.45      173.30      9.75 o
  14   1   2      195.03      212.13     11.12 o
  15   1   2       19.55       17.86      7.13 o
  16   1   2        2.57        5.31      7.07 o
  17   1   2       59.52       59.80      9.71 o
  18   1   2       11.75       23.46      8.95 o
  19   1   2       49.90       47.43     12.38 o
   0   2   2     1834.16     1965.40     35.13 o
   1   2   2     4279.12     4493.25     36.06 o
   2   2   2     9330.76     9553.50     56.01 o
   3   2   2    11923.47    12032.90     75.16 o
   4   2   2      585.64      625.08      6.60 o
   5   2   2      138.94      130.67      4.19 o
   6   2   2      153.83      152.40      6.38 o
   7   2   2      573.48      524.14      7.89 o
   8   2   2      281.70      308.29      6.49 o
   9   2   2     1108.92     1070.87     14.06 o
  10   2   2       44.88       45.68      4.83 o
  11   2   2     2358.48     2394.93     27.32 o
  12   2   2      512.59      535.06     12.65 o
  13   2   2      728.98      741.88     15.20 o
  14   2   2        3.09       -6.30      6.30 o
  15   2   2      201.07      224.52     12.24 o
  16   2   2       35.87       36.09     10.97 o
  17   2   2       20.77       19.81     10.07 o
  18   2   2        0.62        0.32      9.78 o
  19   2   2       17.06       12.02     13.05 o
   1   3   2     9570.48     8987.52     96.59 o
   2   3   2    13601.88    14500.41    137.31 o
   3   3   2     4309.81     4176.50     37.31 o
   4   3   2      516.39      573.97      5.93 o
   5   3   2        7.58       11.64      1.90 o
   6   3   2       37.68       68.40      3.05 o
   7   3   2       17.77       28.49      2.71 o
   8   3   2     1038.81     1099.20     14.67 o
   9   3   2      510.25      514.56     10.25 o
  10   3   2      314.05      289.49      8.41 o
  11   3   2       59.72       66.96      7.05 o
  12   3   2       12.29        8.05      5.12 o
  13   3   2        4.80        4.96      5.94 o
  14   3   2      156.35      146.55     11.98 o
  15   3   2       48.53       53.22      9.84 o
  16   3   2      397.10      444.60     19.39 o
  17   3   2       64.20       68.51     13.08 o
  18   3   2        2.02      -13.32     13.32 o
   0   4   2     1014.44     1033.20     27.51 o
   1   4   2     1372.55     1280.24     26.86 o
   2   4   2     1390.19     1381.33     23.39 o
   3   4   2      522.65      509.59     13.07 o
   4   4   2     1711.19     1689.58     19.52 o
   5   4   2      290.71      250.23      5.77 o
   6   4   2      106.76      101.97      3.17 o
   7   4   2      669.25      654.44      8.23 o
   8   4   2       13.22       10.21      2.60 o
   9   4   2     1367.87     1346.21     15.55 o
  10   4   2       76.46       72.46      5.51 o
  11   4   2      311.84      285.53     10.24 o
  12   4   2      207.77      176.59      9.04 o
  13   4   2      367.46      387.20     15.23 o
  14   4   2        3.97        2.80      8.44 o
  15   4   2       35.61       36.07     26.04 o
  16   4   2       38.01       54.00     15.38 o
  17   4   2       12.64       28.94     15.25 o
  18   4   2       14.90        8.35     16.24 o
   1   5   2     7359.25     7201.99     84.94 o
   2   5   2        6.30       -2.86      4.26 o
   3   5   2     1740.19     1651.45     28.61 o
   4   5   2     2802.05     2955.04     52.44 o
   5   5   2     2460.41     2225.44     27.93 o
   6   5   2       15.61        9.22      3.37 o
   7   5   2      328.21      320.44      8.22 o
   8   5   2      788.82      762.53     10.13 o
   9   5   2       43.74       37.20      5.51 o
  10   5   2      147.43      139.90      7.31 o
  11   5   2       50.99       41.30      7.42 o
  12   5   2       54.27       64.32      9.96 o
  13   5   2       34.65       51.86     10.06 o
  14   5   2        4.03        4.79      9.74 o
  15   5   2       26.49       52.03     14.16 o
  16   5   2       14.26       29.63     14.49 o
  17   5   2        5.51       20.32     14.35 o
   0   6   2      102.58      136.85     13.68 o
   1   6   2       84.48       69.35      9.52 o
   2   6   2        9.56        1.54      5.11 o
   3   6   2        4.42        8.39      5.59 o
   4   6   2     2660.60     2649.30     41.76 o
   5   6   2      609.64      602.64     21.02 o
   6   6   2       27.12       18.79      9.00 o
   7   6   2     4054.36     4063.60     47.96 o
   8   6   2      139.82      122.45     11.01 o
   9   6   2      240.48      224.44     11.44 o
  10   6   2      179.42      183.91     18.27 o
  11   6   2      214.40      225.98      7.25 o
  12   6   2        1.52        5.24      5.56 o
  13   6   2       29.94       18.42      7.94 o
  14   6   2        1.64        0.50      7.64 o
  15   6   2      104.51      101.05     13.91 o
  16   6   2        7.17        6.73     13.70 o
  17   6   2      129.00      205.94     25.65 o
   1   7   2       80.17       60.25     10.00 o
   2   7   2      105.79      131.70     17.96 o
   3   7   2      963.98      920.80     23.96 o
   4   7   2       55.81       37.44      8.42 o
   5   7   2      902.13      909.18     28.64 o
   6   7   2      582.22      626.27     39.24 o
   7   7   2     1156.72     1169.98     35.40 o
   8   7   2      122.37      125.98     34.94 o
   9   7   2      287.74      283.21     10.73 o
  10   7   2        0.00       -6.89     12.54 o
  11   7   2        6.60        6.11     11.02 o
  12   7   2       85.75       78.44     21.89 o
  13   7   2       46.08       57.54     22.34 o
  14   7   2       99.09      133.40     29.23 o
  15   7   2       22.28       48.06     22.47 o
   0   8   2        6.94       -7.39      9.29 o
   1   8   2       17.59       16.59      8.17 o
   2   8   2        6.43        9.50      8.19 o
   3   8   2      437.13      410.88     17.92 o
   4   8   2      195.65      189.80     14.20 o
   5   8   2      113.00      113.40     14.33 o
   6   8   2      430.56      358.24     22.22 o
   7   8   2        9.46        2.17      9.55 o
   8   8   2       75.59       73.99     36.76 o
   9   8   2      211.05      253.58     24.80 o
  10   8   2       23.14       18.94     13.02 o
  11   8   2        5.53      -12.22     12.22 o
  12   8   2        1.18       -9.85     12.60 o
  13   8   2       56.46       45.98     23.77 o
  14   8   2        0.16       -5.07     20.91 o
   1   9   2        7.55        3.37     10.72 o
   2   9   2       12.99       13.23     11.27 o
   3   9   2      166.91      203.44     15.60 o
   4   9   2        5.00       11.31      8.75 o
   5   9   2        1.05      -13.97     13.97 o
   6   9   2      490.73      527.25     26.17 o
   7   9   2       47.97       49.81     12.85 o
   8   9   2       64.78       62.29     21.82 o
   9   9   2       12.17        7.79     27.02 o
  10   9   2        2.38       -2.31     14.06 o
  11   9   2        5.89       -3.81     14.61 o
  12   9   2       11.78      -16.11     20.78 o
  13   9   2        2.52       31.95     25.07 o
   0  10   2      425.49      371.49     30.01 o
   1  10   2       26.94       14.87      9.52 o
   2  10   2       77.84       76.90     17.83 o
   3  10   2        1.59       -2.15     12.51 o
   4  10   2      108.00       73.85     14.15 o
   5  10   2       77.58       89.36     15.57 o
   6  10   2        7.59       -2.94     11.06 o
   7  10   2      121.92      131.82     22.67 o
   8  10   2       29.96       13.90     16.90 o
   9  10   2        1.62       -2.06     19.81 o
  10  10   2       20.59       11.90     16.37 o
  11  10   2       10.52       79.89     29.88 o
   1  11   2        3.76        6.90     14.14 o
   2  11   2       53.36       42.72     14.34 o
   3  11   2      114.87      138.97     19.49 o
   4  11   2       13.58        8.87     12.56 o
   5  11   2      256.71      266.48     24.43 o
   6  11   2        2.16        0.48     16.96 o
   7  11   2       32.28        1.83     17.44 o
   8  11   2       11.11      -15.31     15.31 o
   9  11   2       10.55       -1.15     17.50 o
   0  12   2       40.84       33.64     26.37 o
   1  12   2        0.02       -8.93     14.97 o
   2  12   2        2.71        1.12     17.85 o
   3  12   2       13.50       25.77     18.39 o
   4  12   2        2.40       -4.67     12.19 o
   5  12   2       70.55       63.69     22.77 o
   1   1   3      471.92      498.46      6.44 o
   2   1   3    33104.92    33982.29    230.90 o
   3   1   3     5508.88     5906.04     37.19 o
   4   1   3      619.57      653.80      7.28 o
   5   1   3        1.16       -2.00      2.07 o
   6   1   3     2468.01     2642.01     24.58 o
   7   1   3     3574.13     3754.39     33.39 o
   8   1   3     2854.55     3195.67     30.69 o
   9   1   3      324.28      337.81      8.56 o
  10   1   3      186.45      180.99      7.23 o
  11   1   3      222.92      215.90      7.96 o
  12   1   3      560.80      560.66     14.19 o
  13   1   3       74.78       75.85      8.00 o
  14   1   3      693.12      710.60     18.01 o
  15   1   3        9.39        5.90      6.64 o
  16   1   3       14.13        7.81      7.79 o
  17   1   3        3.90       -0.52      8.53 o
  18   1   3        9.14        5.26      8.49 o
  19   1   3        3.86       11.03     10.86 o
   0   2   3    18388.57    19887.74    221.23 o
   1   2   3     9607.75    10079.57     66.50 o
   2   2   3     5004.33     5006.45     30.29 o
   3   2   3     4169.36     4485.12     30.04 o
   4   2   3     3752.75     3923.12     28.05 o
   5   2   3      109.31      107.21      4.21 o
   6   2   3      914.22      948.87     10.35 o
   7   2   3       12.89        3.25      2.51 o
   8   2   3      668.14      646.50     11.02 o
   9   2   3      260.44      235.32      8.29 o
  10   2   3       11.86       17.17      4.38 o
  11   2   3       89.04      103.70      8.14 o
  12   2   3      253.73      242.62      9.61 o
  13   2   3      300.54      325.22     13.98 o
  14   2   3      105.98      101.60      9.46 o
  15   2   3       23.38       40.06      7.84 o
  16   2   3        6.23        5.87     10.77 o
  17   2   3        6.76       11.38      9.96 o
  18   2   3       57.75       75.90     15.02 o
  19   2   3       14.32       12.54     11.33 o
   1   3   3       74.74       69.88      5.26 o
   2   3   3        2.45        1.07      2.32 o
   3   3   3      321.18      383.18      5.25 o
   4   3   3      119.91      133.31      3.07 o
   5   3   3     8113.06     8895.70     57.88 o
   6   3   3     1801.21     1918.25     16.37 o
   7   3   3      159.43      175.94      4.26 o
   8   3   3     1251.23     1290.36     15.36 o
   9   3   3      987.67      968.36     14.30 o
  10   3   3      973.24      876.52     15.65 o
  11   3   3      162.54      157.41      7.79 o
  12   3   3        4.96        2.88      4.95 o
  13   3   3      147.06      143.20     11.68 o
  14   3   3      198.20      172.53     17.90 o
  15   3   3        1.60        8.16      8.18 o
  16   3   3      111.48      116.56     14.57 o
  17   3   3        3.53        4.14     10.37 o
  18   3   3        0.02      -12.40     13.92 o
   0   4   3     8272.25     8637.64    136.12 o
   1   4   3      253.85      274.34      9.85 o
   2   4   3     2217.50     2244.47     32.65 o
   3   4   3      236.52      225.90      7.07 o
   4   4   3     1067.95     1090.79     14.07 o
   5   4   3      871.33      888.24      9.63 o
   6   4   3       42.86       39.92      2.41 o
   7   4   3      997.59     1054.80     10.59 o
   8   4   3      585.81      600.01      8.73 o
   9   4   3      105.27      124.76      6.53 o
  10   4   3      478.78      526.54     11.17 o
  11   4   3      247.31      219.41     10.16 o
  12   4   3        6.71        7.75      6.44 o
  13   4   3       19.95       28.18      7.09 o
  14   4   3       17.81       14.77      8.00 o
  15   4   3      100.18      104.18     16.34 o
  16   4   3        4.96       10.54     12.72 o
  17   4   3       53.44       74.62     17.45 o
  18   4   3        0.67       -4.58     14.29 o
   1   5   3      117.09      131.17      8.87 o
   2   5   3      839.32      888.30     23.29 o
   3   5   3     2889.90     3044.72     43.41 o
   4   5   3      720.90      684.27     20.53 o
   5   5   3      918.40      905.88     14.88 o
   6   5   3        7.82        6.16      3.33 o
   7   5   3     1026.22     1049.01     13.22 o
   8   5   3       11.49        6.79      2.66 o
   9   5   3       16.12        5.78      3.97 o
  10   5   3      262.49      280.87      9.94 o
  11   5   3      180.94      141.55      9.96 o
  12   5   3       36.23       39.58     12.27 o
  13   5   3        0.06       -3.51      7.40 o
  14   5   3        7.52       -1.03      8.51 o
  15   5   3       41.16       60.42     13.87 o
  16   5   3      173.25      177.24     22.47 o
  17   5   3        1.82       -0.40     13.55 o
   0   6   3       14.66       38.92      9.97 o
   1   6   3      163.10      158.35     10.33 o
   2   6   3      548.41      502.43     16.12 o
   3   6   3      137.57      133.27      9.92 o
   4   6   3      195.11      154.81     15.52 o
   5   6   3      952.39      968.81     27.02 o
   6   6   3       59.40       51.22      9.93 o
   7   6   3      492.77      481.21     12.55 o
   8   6   3      363.40      346.96     16.21 o
   9   6   3       83.84       89.13     14.07 o
  10   6   3        5.23       -0.02      9.67 o
  11   6   3       40.41       52.50      4.52 o
  12   6   3       54.28       42.71      7.45 o
  13   6   3        5.97       13.13     14.30 o
  14   6   3        1.89        4.99      7.87 o
  15   6   3       52.13       48.18     12.24 o
  16   6   3        7.12        6.99     12.12 o
  17   6   3        4.30       27.96     13.72 o
   1   7   3      950.14     1011.66     25.10 o
   2   7   3       79.07       66.70      8.49 o
   3   7   3      168.73      147.80     11.52 o
   4   7   3      238.62      236.75     16.28 o
   5   7   3     1296.32     1194.79     40.88 o
   6   7   3     4155.71     4083.39     70.59 o
   7   7   3       28.95       19.31      9.82 o
   8   7   3      620.96      624.37     24.49 o
   9   7   3        9.16       -1.29      8.36 o
  10   7   3        7.19       -2.90     11.09 o
  11   7   3       38.07       19.83     12.06 o
  12   7   3       49.20       45.46     19.48 o
  13   7   3        8.61       28.32     20.26 o
  14   7   3       23.60       37.02     22.60 o
  15   7   3        4.16       41.83     22.21 o
   0   8   3      280.72      303.88     22.73 o
   1   8   3       14.25       10.84      6.74 o
   2   8   3       63.34       90.31     10.26 o
   3   8   3       24.42       23.07      9.89 o
   4   8   3      603.15      565.47     24.47 o
   5   8   3      105.96       96.60     14.00 o
   6   8   3     1936.04     1971.72     47.00 o
   7   8   3        2.57        4.18      9.93 o
   8   8   3       83.44       81.86     13.02 o
   9   8   3       61.56       78.20     17.35 o
  10   8   3       30.71       24.87     13.93 o
  11   8   3       95.83      103.41     19.13 o
  12   8   3        3.34       25.59     21.56 o
  13   8   3        9.76        5.07     20.13 o
  14   8   3       14.73        9.74     22.86 o
   1   9   3      551.25      611.08     22.83 o
   2   9   3       22.71       16.25      8.34 o
   3   9   3      319.93      321.77     20.95 o
   4   9   3      259.44      250.97     19.44 o
   5   9   3       55.10       52.17     12.72 o
   6   9   3       68.68       45.93     12.56 o
   7   9   3       95.54      107.86     15.63 o
   8   9   3      228.82      240.48     35.53 o
   9   9   3      109.20       84.80     19.51 o
  10   9   3       47.37       61.17     17.63 o
  11   9   3        3.49        5.59     20.13 o
  12   9   3      151.86      196.92     38.19 o
  13   9   3        7.24       -4.16     21.30 o
   0  10   3      209.32      196.16     24.17 o
   1  10   3      103.42       79.13     14.34 o
   2  10   3      193.28      190.86     19.82 o
   3  10   3       61.38       49.74     13.34 o
   4  10   3       24.81       36.58     11.92 o
   5  10   3       56.18       36.29     13.06 o
   6  10   3       17.06        7.61     12.38 o
   7  10   3        0.16       -7.72     22.03 o
   8  10   3       39.17       11.92     14.76 o
   9  10   3        1.51      -10.27     14.25 o
  10  10   3       36.97        2.86     23.25 o
  11  10   3        2.47       11.43     23.25 o
   1  11   3      164.80      191.82     25.69 o
   2  11   3       46.11       38.32     14.44 o
   3  11   3       35.44       52.82     15.16 o
   4  11   3        1.03      -15.41     15.41 o
   5  11   3      124.38      155.05     21.01 o
   6  11   3       15.05        7.63     12.76 o
   7  11   3        1.67       34.29     25.85 o
   8  11   3        0.35       -7.01     24.42 o
   9  11   3        1.57       -2.47     23.12 o
   0  12   3      121.79      146.52     37.02 o
   1  12   3       37.14       11.97     16.92 o
   2  12   3       91.91      142.50     26.24 o
   3  12   3       22.30      -10.77     26.63 o
   4  12   3        1.42       -5.02     15.09 o
   5  12   3       12.27      -14.85     14.85 o
   0   0   4     1032.45     1339.38     35.85 o
   1   0   4     2545.09     2578.90     36.40 o
   2   0   4    34078.71    33838.42    421.47 o
   3   0   4     3349.40     3424.72     48.77 o
   4   0   4     1438.24     1636.24     28.05 o
   5   0   4      636.38      661.44     14.32 o
   6   0   4     1631.26     1738.53     25.07 o
   7   0   4     2531.78     2769.65     34.57 o
   8   0   4      185.61      226.63      8.35 o
   9   0   4      269.54      278.99      9.70 o
  10   0   4      268.65      258.08      9.86 o
  11   0   4        1.92       -6.04      6.04 o
  12   0   4      245.62      238.79     14.56 o
  13   0   4       22.69      -18.86     18.86 o
  14   0   4       87.69       41.84     11.32 o
  15   0   4      243.14      251.96     19.29 o
  16   0   4        1.91      -10.04     10.04 o
  17   0   4       73.51       57.95     20.00 o
  18   0   4       41.59       56.97     17.19 o
  19   0   4        0.56      -14.45     18.81 o
   1   1   4     7401.45     7574.11     64.00 o
   2   1   4    11262.33    11572.46     80.06 o
   3   1   4     3416.19     3436.95     25.30 o
   4   1   4     3935.07     3850.00     30.04 o
   5   1   4     3140.34     3374.53     30.84 o
   6   1   4     5225.42     5308.79     42.70 o
   7   1   4      121.62      132.60      5.35 o
   8   1   4     3522.85     3492.97     32.62 o
   9   1   4        0.32       -2.60      2.60 o
  10   1   4     3940.42     4022.95     35.10 o
  11   1   4       76.71       70.43      5.90 o
  12   1   4     3702.67     3715.17     38.04 o
  13   1   4       13.40        7.44      6.56 o
  14   1   4     1457.31     1484.02     28.80 o
  15   1   4      118.89      119.97     10.46 o
  16   1   4      175.73      182.28     12.42 o
  17   1   4        0.18       -6.18      7.52 o
  18   1   4        2.70        6.76      9.91 o
  19   1   4        4.71       15.00     10.60 o
   0   2   4    32740.46    32385.99    311.76 o
   1   2   4    11827.21    12740.46     79.91 o
   2   2   4    11085.31    12361.60     77.59 o
   3   2   4     1023.80     1042.80      9.77 o
   4   2   4     1210.25     1054.69     10.46 o
   5   2   4      325.71      314.38      5.59 o
   6   2   4      254.73      323.29      5.90 o
   7   2   4      244.90      283.90      6.70 o
   8   2   4      982.46     1030.66     14.27 o
   9   2   4      181.27      192.42      7.16 o
  10   2   4      488.82      519.59     11.86 o
  11   2   4      375.67      396.69     11.73 o
  12   2   4       29.03       22.60      5.83 o
  13   2   4       67.80       69.82      7.23 o
  14   2   4       22.98       23.29      7.37 o
  15   2   4      311.12      316.79     16.52 o
  16   2   4        4.69       -6.80      8.49 o
  17   2   4        0.19       -8.43      8.43 o
  18   2   4        0.30       -3.49      9.77 o
  19   2   4        0.10        1.83     10.60 o
   1   3   4     3110.46     3305.46     47.16 o
   2   3   4      825.30      813.85     10.29 o
   3   3   4     3262.21     3324.87     22.36 o
   4   3   4     3765.25     3799.32     24.84 o
   5   3   4        0.11       -1.52      1.52 o
   6   3   4      629.57      543.11      7.26 o
   7   3   4      529.03      603.30      7.79 o
   8   3   4     2087.17     2051.77     20.90 o
   9   3   4      181.02      212.88      7.59 o
  10   3   4     2611.18     2503.83     29.21 o
  11   3   4        0.81       -4.27      4.48 o
  12   3   4      832.96      834.62     16.53 o
  13   3   4       17.31       13.31      6.63 o
  14   3   4       66.71       68.33      9.81 o
  15   3   4        0.52       -7.27      7.27 o
  16   3   4       31.86       45.80     10.82 o
  17   3   4       29.41       27.81     10.23 o
  18   3   4       27.97       29.75     17.97 o
   0   4   4      153.13      146.52     11.30 o
   1   4   4      144.03      158.08      9.23 o
   2   4   4     5332.93     5180.36     72.42 o
   3   4   4     1453.80     1472.51     17.93 o
   4   4   4      830.90     1117.47     14.51 o
   5   4   4     1156.89     1283.71     11.06 o
   6   4   4      209.49      178.21      4.09 o
   7   4   4      488.26      481.19      7.00 o
   8   4   4      503.32      476.71      7.90 o
   9   4   4      101.26      120.92      5.47 o
  10   4   4        0.26       -1.54      4.53 o
  11   4   4       62.39       63.63      7.43 o
  12   4   4       50.23       54.74      9.59 o
  13   4   4       35.34       30.34      7.79 o
  14   4   4       20.37       17.22      8.39 o
  15   4   4        4.56       19.14     10.02 o
  16   4   4       19.78       19.11     11.35 o
  17   4   4       55.05       36.08     15.33 o
  18   4   4        2.95       30.39     16.21 o
   1   5   4      615.72      690.65     17.47 o
   2   5   4       30.24       28.62      6.56 o
   3   5   4        8.24       -1.87      5.76 o
   4   5   4     3326.07     3135.38     52.03 o
   5   5   4      628.46      645.49     12.71 o
   6   5   4     1375.80     1385.33     18.45 o
   7   5   4        1.66       -1.28      2.44 o
   8   5   4     1398.39     1339.52     13.98 o
   9   5   4      194.91      183.80      6.63 o
  10   5   4     2407.11     2337.96     32.16 o
  11   5   4        2.83       -2.95      6.80 o
  12   5   4      652.77      644.84     22.06 o
  13   5   4        0.26       -7.35      7.35 o
  14   5   4      124.59      158.41     13.68 o
  15   5   4        0.50        7.08     11.76 o
  16   5   4       55.63       77.49     16.48 o
  17   5   4        1.40        9.46     14.14 o
   0   6   4     1901.67     1865.02    129.57 o
   1   6   4       19.38       23.74      5.72 o
   2   6   4      513.42      505.76     19.17 o
   3   6   4       26.34       21.67      7.41 o
   4   6   4     2466.66     2465.73     47.08 o
   5   6   4      474.47      487.10     19.13 o
   6   6   4     1443.29     1440.19     24.97 o
   7   6   4      755.18      752.16     19.82 o
   8   6   4        9.83       -6.49      6.55 o
   9   6   4      132.39      128.44      9.69 o
  10   6   4      102.74      107.38      7.71 o
  11   6   4        4.37        1.54      4.70 o
  12   6   4       56.98       55.21      8.01 o
  13   6   4        3.64        9.01      7.89 o
  14   6   4        0.82        2.58      7.63 o
  15   6   4       16.28       12.59     10.79 o
  16   6   4      130.79      174.70     17.40 o
   1   7   4        0.29       -5.06      5.06 o
   2   7   4       12.14       18.28      7.40 o
   3   7   4       51.38       55.78     10.12 o
   4   7   4      589.44      609.40     28.76 o
   5   7   4      195.48      184.30     15.22 o
   6   7   4     2349.21     2292.22     48.14 o
   7   7   4       57.17       58.03     11.70 o
   8   7   4     1083.14     1051.43     30.81 o
   9   7   4       63.38       57.30      7.56 o
  10   7   4      379.84      379.30     35.01 o
  11   7   4        0.01       27.54     18.06 o
  12   7   4       47.80       56.64     21.30 o
  13   7   4       14.93       12.60     18.19 o
  14   7   4       57.94       97.42     27.28 o
  15   7   4        8.64       14.94     21.17 o
   0   8   4       24.65       35.04     11.63 o
   1   8   4        6.56        6.94      6.86 o
   2   8   4      140.96      130.97     14.04 o
   3   8   4      281.96      291.78     18.86 o
   4   8   4      372.00      340.79     20.56 o
   5   8   4       32.13       33.81     10.99 o
   6   8   4      143.72      148.98     16.03 o
   7   8   4      516.72      507.17     37.73 o
   8   8   4      145.60      129.75     16.50 o
   9   8   4       39.16       22.01     17.28 o
  10   8   4       22.53       -1.43     16.63 o
  11   8   4       24.46       11.04     18.97 o
  12   8   4        0.04        9.74     18.58 o
  13   8   4       32.96       20.13     22.34 o
  14   8   4        3.86        4.29     22.73 o
   1   9   4       48.26       60.20     12.71 o
   2   9   4        1.81       24.58     10.21 o
   3   9   4       21.94       15.38      9.92 o
   4   9   4        4.44        5.42      9.18 o
   5   9   4       82.91      101.96     15.15 o
   6   9   4       61.00       74.78     15.45 o
   7   9   4       84.22       99.90     15.05 o
   8   9   4      217.18      197.37     18.17 o
   9   9   4       36.92       15.98     20.91 o
  10   9   4       45.60       41.57     22.60 o
  11   9   4       33.67       44.81     23.51 o
  12   9   4       34.38       -4.16     22.21 o
  13   9   4        0.11        4.55     24.03 o
   0  10   4       50.82       60.14     24.94 o
   1  10   4       11.99        8.02     12.44 o
   2  10   4        6.34       23.20     18.87 o
   3  10   4        4.60       -4.32     10.28 o
   4  10   4       39.55       30.24     13.65 o
   5  10   4       31.90       19.78     16.25 o
   6  10   4      164.00      173.18     21.35 o
   7  10   4        0.78       -2.13     12.65 o
   8  10   4        0.05        0.38     19.68 o
   9  10   4       40.32       91.84     29.75 o
  10  10   4        9.81       23.64     23.90 o
  11  10   4        5.81        4.29     22.60 o
   1  11   4       39.13       46.23     17.53 o
   2  11   4      193.09      208.57     29.55 o
   3  11   4        7.87       22.41     15.61 o
   4  11   4       41.38       39.13     18.12 o
   5  11   4       44.78       25.08     16.24 o
   6  11   4       47.57       36.36     16.81 o
   7  11   4        0.44       -5.19     13.18 o
   8  11   4        1.84      -22.86     23.64 o
   9  11   4       73.90      106.65     33.77 o
   0  12   4        6.80       37.54     26.76 o
   1  12   4       10.75       41.88     19.07 o
   2  12   4       62.06       98.19     23.50 o
   3  12   4        0.46        0.79     15.15 o
   4  12   4      125.74      142.80     34.68 o
   5  12   4       17.12       10.07     17.55 o
   1   1   5     1503.79     1355.42     13.29 o
   2   1   5      524.21      550.91      7.14 o
   3   1   5     5788.73     5832.35     48.20 o
   4   1   5       83.21       91.05      3.71 o
   5   1   5     2874.05     2840.05     27.10 o
   6   1   5     3342.72     3594.63     33.68 o
   7   1   5       62.92       64.24      4.27 o
   8   1   5        0.00       -0.29      3.31 o
   9   1   5       74.35       76.97      4.84 o
  10   1   5        1.64       -0.74      4.47 o
  11   1   5      124.81      116.33      6.07 o
  12   1   5        0.06       -4.84      4.84 o
  13   1   5       15.66        7.36      6.68 o
  14   1   5        5.76       -0.35      6.86 o
  15   1   5       55.85       48.32      8.74 o
  16   1   5        4.52       -7.46      7.73 o
  17   1   5        4.68       -1.05      8.27 o
  18   1   5       32.53       29.44     10.26 o
  19   1   5        9.59       17.10     10.89 o
   0   2   5     4782.98     5349.62     54.23 o
   1   2   5    11283.94    11519.74     75.66 o
   2   2   5    22435.11    23482.50    167.92 o
   3   2   5     1316.84     1355.00     13.35 o
   4   2   5     5532.64     5954.99     41.96 o
   5   2   5     3362.41     3520.19     28.46 o
   6   2   5     1243.03     1464.40     14.32 o
   7   2   5      191.68      201.96      7.36 o
   8   2   5       81.27       90.09      5.23 o
   9   2   5        6.95        9.46      3.91 o
  10   2   5      351.32      339.38      9.91 o
  11   2   5        1.73       -4.52      4.52 o
  12   2   5      333.50      334.17     11.04 o
  13   2   5       37.49       46.55      6.76 o
  14   2   5       72.80       76.10      8.95 o
  15   2   5       71.82       89.00      9.61 o
  16   2   5        3.56        0.73      8.92 o
  17   2   5        0.01       -8.88      8.88 o
  18   2   5        6.48      -12.33     12.33 o
  19   2   5        0.29       -9.01     16.97 o
   1   3   5     5762.33     6386.62     51.20 o
   2   3   5      551.17      578.40      7.03 o
   3   3   5      109.49       93.52      2.91 o
   4   3   5     5436.72     5781.73     37.54 o
   5   3   5    10271.03    10777.52     72.90 o
   6   3   5     1432.27     1610.50     14.78 o
   7   3   5      885.49      938.80     10.48 o
   8   3   5      572.38      601.79     11.20 o
   9   3   5       20.10       14.87      2.95 o
  10   3   5      624.43      644.21     13.75 o
  11   3   5       34.39       28.78      5.59 o
  12   3   5        0.14        0.47      5.06 o
  13   3   5       54.11       53.58      8.47 o
  14   3   5        9.08       12.05      7.76 o
  15   3   5        6.61        0.59      7.98 o
  16   3   5       71.07       59.91     11.09 o
  17   3   5        0.15       -3.13      8.83 o
  18   3   5        1.66      -16.75     16.75 o
   0   4   5      597.94      537.13     27.54 o
   1   4   5      273.03      258.90     13.87 o
   2   4   5      675.61      635.90     28.71 o
   3   4   5      518.79      581.52     10.09 o
   4   4   5     2172.57     2409.52     23.20 o
   5   4   5      163.12      193.78      3.99 o
   6   4   5      632.18      605.98      7.61 o
   7   4   5      522.71      527.19      7.65 o
   8   4   5      441.99      471.22      8.27 o
   9   4   5     1202.76     1163.10     13.91 o
  10   4   5      360.47      364.12     12.12 o
  11   4   5      908.12      843.62     18.71 o
  12   4   5       10.44       10.29      6.01 o
  13   4   5      107.07       79.18      9.44 o
  14   4   5        3.59       -1.68      7.76 o
  15   4   5        9.77       15.27     10.43 o
  16   4   5        1.50        6.74     10.51 o
  17   4   5        3.48      -10.21     10.21 o
  18   4   5       11.63       17.78     15.14 o
   1   5   5     1955.22     2024.23     46.61 o
   2   5   5     1454.16     1521.69     31.96 o
   3   5   5      100.27      107.93      9.90 o
   4   5   5     1796.45     1947.95     25.25 o
   5   5   5      448.35      420.46     10.39 o
   6   5   5      757.21      804.10     13.47 o
   7   5   5       46.20       49.84      3.74 o
   8   5   5      281.66      341.67      7.84 o
   9   5   5        8.40        5.32      3.73 o
  10   5   5      201.63      223.07      8.85 o
  11   5   5        4.43        9.69      6.54 o
  12   5   5       84.11       78.04     11.23 o
  13   5   5       26.55       24.85      9.11 o
  14   5   5        0.44        4.12      8.39 o
  15   5   5        4.37       -9.61     10.84 o
  16   5   5       11.59       -1.32     12.79 o
  17   5   5       25.68       17.56     14.85 o
   0   6   5       25.38       13.90     11.30 o
   1   6   5       43.86       39.36      7.94 o
   2   6   5       27.79        9.22      9.37 o
   3   6   5      303.87      349.30     21.59 o
   4   6   5      925.69      962.71     29.56 o
   5   6   5       26.13       28.73      8.64 o
   6   6   5      607.91      592.72     25.61 o
   7   6   5      532.43      478.48     15.26 o
   8   6   5      131.60      155.21      9.79 o
   9   6   5       49.56       65.00     11.99 o
  10   6   5       47.38       54.68      7.92 o
  11   6   5        2.82       -3.68      3.68 o
  12   6   5       25.28       20.85      6.98 o
  13   6   5        9.95       14.39      7.86 o
  14   6   5        4.83        5.29      8.29 o
  15   6   5        7.10       10.49     10.88 o
  16   6   5        0.04       -2.59     11.52 o
   1   7   5      287.93      313.64     17.21 o
   2   7   5       13.66        1.50      6.55 o
   3   7   5      662.06      682.30     24.30 o
   4   7   5      119.29      112.24     13.21 o
   5   7   5       36.18       14.28      9.87 o
   6   7   5      173.11      170.55     15.77 o
   7   7   5      661.52      651.78     24.67 o
   8   7   5      466.25      487.80     26.12 o
   9   7   5      153.88      159.69     11.31 o
  10   7   5        1.73      -11.95     14.03 o
  11   7   5      181.30      198.74     31.05 o
  12   7   5       63.75       70.66     22.21 o
  13   7   5        1.57       -4.55     16.50 o
  14   7   5       45.60       50.40     22.21 o
  15   7   5       15.68       -3.64     21.56 o
   0   8   5       20.56       30.92     16.89 o
   1   8   5      263.66      282.85     22.26 o
   2   8   5      329.27      330.56     19.48 o
   3   8   5      188.58      221.66     17.10 o
   4   8   5      517.16      506.72     47.95 o
   5   8   5      277.86      241.68     20.32 o
   6   8   5       73.70       52.49     12.81 o
   7   8   5      390.73      407.83     22.26 o
   8   8   5        1.15       -9.07     16.37 o
   9   8   5      191.11      221.09     20.45 o
  10   8   5        2.10       16.11     17.93 o
  11   8   5       10.90       24.42     20.78 o
  12   8   5       21.87       45.20     23.51 o
  13   8   5        0.10       -5.33     19.61 o
  14   8   5       19.95       26.37     24.42 o
   1   9   5      817.85      832.09     38.21 o
   2   9   5        2.80       -2.42     10.74 o
   3   9   5      279.61      283.69     40.85 o
   4   9   5        4.62       -7.48     11.20 o
   5   9   5      339.81      348.81     43.71 o
   6   9   5      253.06      234.50     23.82 o
   7   9   5        3.54       11.48     12.56 o
   8   9   5      147.34      153.08     19.83 o
   9   9   5        7.91       -1.82     20.00 o
  10   9   5       54.12       51.18     24.42 o
  11   9   5        3.84      -17.80     17.80 o
  12   9   5        1.04       31.18     24.42 o
  13   9   5        8.90        0.13     22.86 o
   0  10   5      366.96      306.69     39.23 o
   1  10   5        0.71       10.06     12.73 o
   2  10   5       25.39       42.16     15.74 o
   3  10   5      192.58      190.73     23.32 o
   4  10   5        0.55       -3.63     11.37 o
   5  10   5      139.48      147.70     21.88 o
   6  10   5        1.56       18.37     17.08 o
   7  10   5      298.62      243.36     27.41 o
   8  10   5      108.39       92.27     19.54 o
   9  10   5      135.11      128.99     33.90 o
  10  10   5       61.72      116.78     32.21 o
  11  10   5       29.32       64.69     28.58 o
   1  11   5      215.84      250.82     41.11 o
   2  11   5      102.90      127.80     22.06 o
   3  11   5      110.87       89.41     26.63 o
   4  11   5       62.16       91.13     26.37 o
   5  11   5       19.92       18.50     16.02 o
   6  11   5        1.83       20.68     15.48 o
   7  11   5        0.23       -1.30     14.44 o
   8  11   5       12.44       46.37     29.36 o
   0  12   5       40.75       34.81     27.02 o
   1  12   5       23.70        5.11     16.36 o
   2  12   5       33.54       34.17     18.74 o
   3  12   5      177.66      205.26     28.32 o
   4  12   5       13.15       -2.37     15.20 o
   5  12   5       14.33       22.18     18.27 o
   0   0   6    20694.28    20761.43    451.52 o
   1   0   6      323.85      330.55      9.65 o
   2   0   6      865.68      868.05     17.12 o
   3   0   6      780.85      695.01     23.38 o
   4   0   6     1392.24     1436.75     26.37 o
   5   0   6      181.08      140.75      8.05 o
   6   0   6      916.87     1032.98     23.35 o
   7   0   6      255.76      242.77     13.04 o
   8   0   6      223.95      277.87     10.60 o
   9   0   6      703.79      577.88     27.75 o
  10   0   6      297.30      344.69     20.38 o
  11   0   6     4252.46     4264.84     61.38 o
  12   0   6      286.08      257.57     12.59 o
  13   0   6      193.35      169.25     16.39 o
  14   0   6       28.21       28.65     11.55 o
  15   0   6       57.44       55.74     13.82 o
  16   0   6       11.83       -9.85      9.85 o
  17   0   6       72.19       99.83     17.41 o
  18   0   6       47.37       74.31     19.84 o
  19   0   6        4.79       -2.08     14.40 o
   1   1   6    38112.19    38088.13    289.85 o
   2   1   6        0.30        1.28      2.03 o
   3   1   6    12830.24    12414.49     97.90 o
   4   1   6      244.53      244.09      8.32 o
   5   1   6     4631.61     4555.04     42.99 o
   6   1   6      925.10     1110.86     15.68 o
   7   1   6      709.43      672.00     11.56 o
   8   1   6     1718.29     1896.38     19.97 o
   9   1   6        6.88        2.26      3.40 o
  10   1   6      148.61      141.68      7.32 o
  11   1   6        0.31       -3.80      3.80 o
  12   1   6       16.17       -0.44      5.42 o
  13   1   6       86.32       47.56      7.98 o
  14   1   6       83.94       72.84      9.86 o
  15   1   6       48.97       41.74      9.05 o
  16   1   6        5.94       -5.49      7.81 o
  17   1   6       34.19       22.05      9.41 o
  18   1   6        5.78        2.62      9.74 o
  19   1   6       50.38       52.97     12.90 o
   0   2   6        0.39        1.44      2.07 o
   1   2   6      189.60      274.67      4.73 o
   2   2   6    11386.99    11815.13     86.14 o
   3   2   6       52.62       31.03      2.20 o
   4   2   6     1378.47     1373.80     13.71 o
   5   2   6     1587.88     1553.95     14.70 o
   6   2   6      337.00      465.10      7.41 o
   7   2   6      539.13      714.49      9.64 o
   8   2   6      971.39     1013.04     13.30 o
   9   2   6     2453.07     2390.33     27.48 o
  10   2   6       23.36       24.37      5.95 o
  11   2   6      392.83      405.57      9.84 o
  12   2   6      104.45      105.10      7.82 o
  13   2   6      470.33      480.92     13.50 o
  14   2   6      152.11      152.61     10.92 o
  15   2   6      106.00      119.58     10.36 o
  16   2   6        0.59        9.43     11.57 o
  17   2   6        0.34       -8.82      8.82 o
  18   2   6        6.27       -8.83      9.61 o
   1   3   6     9765.38     9762.07     65.08 o
   2   3   6     1877.03     2054.80     16.23 o
   3   3   6      111.77       70.57      3.30 o
   4   3   6      166.01      146.52      3.75 o
   5   3   6     1945.57     2140.82     18.60 o
   6   3   6      356.21      371.67      6.27 o
   7   3   6      634.77      684.47      9.28 o
   8   3   6       38.86       41.96      3.74 o
   9   3   6      933.78      995.99     18.46 o
  10   3   6     1371.21     1414.12     20.69 o
  11   3   6      739.61      712.24     14.89 o
  12   3   6        7.57       -0.90      5.71 o
  13   3   6      166.29      164.92     10.45 o
  14   3   6      155.17      165.38     12.59 o
  15   3   6       42.74       56.14     11.56 o
  16   3   6       33.28       11.14      9.35 o
  17   3   6        3.30        4.52     10.24 o
  18   3   6        4.51       20.61     13.37 o
   0   4   6     1687.97     1728.55     55.86 o
   1   4   6     1191.54     1212.42     31.45 o
   2   4   6       71.87       85.21      4.54 o
   3   4   6     1496.24     1596.06     17.79 o
   4   4   6     1452.48     1398.52     14.42 o
   5   4   6       83.22       93.74      3.10 o
   6   4   6      529.19      642.29      8.07 o
   7   4   6     2804.06     2674.20     24.62 o
   8   4   6      627.86      620.05      9.61 o
   9   4   6       93.86      101.69      4.86 o
  10   4   6      548.90      543.45     14.56 o
  11   4   6     1947.93     1893.78     29.32 o
  12   4   6       17.07        8.28      6.11 o
  13   4   6      312.04      292.32     13.68 o
  14   4   6       11.17       14.27      8.30 o
  15   4   6       35.48       37.11     12.26 o
  16   4   6        1.48       -9.74      9.74 o
  17   4   6       19.79       17.03     12.02 o
  18   4   6       10.31        5.10     13.56 o
   1   5   6      111.50       75.78     10.42 o
   2   5   6      273.22      303.07     17.06 o
   3   5   6     1017.28      999.21     30.72 o
   4   5   6      574.55      568.09     13.12 o
   5   5   6     2769.23     2820.30     35.78 o
   6   5   6       19.31       17.38      3.45 o
   7   5   6      436.02      452.52      6.90 o
   8   5   6       30.03       39.72      3.57 o
   9   5   6      353.64      354.73      9.23 o
  10   5   6     1282.13     1275.50     20.38 o
  11   5   6       33.76       30.19      7.19 o
  12   5   6       16.55       31.35      7.67 o
  13   5   6        0.30       -0.32      7.02 o
  14   5   6        6.55       10.65      8.44 o
  15   5   6        9.80       16.09     12.45 o
  16   5   6        4.80        5.44     12.66 o
  17   5   6       65.64       71.24     17.56 o
   0   6   6      291.23      345.53     28.06 o
   1   6   6       86.83       66.77     11.11 o
   2   6   6        0.74        3.96      7.02 o
   3   6   6      834.68      854.01     30.40 o
   4   6   6      122.89      131.90     14.69 o
   5   6   6     1982.28     2024.79     50.56 o
   6   6   6        6.07       -0.33      6.32 o
   7   6   6     1684.65     1691.44     43.22 o
   8   6   6       68.13       77.39      7.56 o
   9   6   6     2957.96     2967.67     63.96 o
  10   6   6        0.07       -1.55      4.45 o
  11   6   6       93.30       86.60      5.78 o
  12   6   6        0.29       -5.07      6.22 o
  13   6   6      403.80      440.77     18.00 o
  14   6   6       56.96       68.53     10.62 o
  15   6   6       68.44       77.37     15.05 o
  16   6   6       19.12       36.29     13.40 o
   1   7   6      251.01      215.24     18.83 o
   2   7   6      130.60      133.15     15.86 o
   3   7   6     1644.85     1610.12    129.96 o
   4   7   6      286.07      295.84     28.45 o
   5   7   6     1430.00     1434.49     44.08 o
   6   7   6       96.28       77.92     15.75 o
   7   7   6      586.77      562.45     82.74 o
   8   7   6      173.15      188.16     10.43 o
   9   7   6       41.51       43.55      7.86 o
  10   7   6       39.31       25.85     18.19 o
  11   7   6       12.42       -9.22     15.85 o
  12   7   6       61.51       15.20     18.32 o
  13   7   6        0.04       10.91     17.93 o
  14   7   6       50.38       38.58     23.12 o
  15   7   6       52.67       92.62     25.85 o
   0   8   6       12.30       14.42     14.03 o
   1   8   6      107.41      106.41     16.07 o
   2   8   6      187.91      204.76     20.50 o
   3   8   6       42.05       55.66     13.80 o
   4   8   6        0.07       -7.66     10.19 o
   5   8   6     1165.21     1239.47     43.40 o
   6   8   6       11.25       21.70     18.45 o
   7   8   6     1734.82     1655.32     50.51 o
   8   8   6      164.53      143.10     17.89 o
   9   8   6      169.29      182.13     19.08 o
  10   8   6        2.64       17.28     18.97 o
  11   8   6       64.87       60.27     24.55 o
  12   8   6        7.11        0.91     18.32 o
  13   8   6        0.74       -4.68     19.74 o
  14   8   6        0.89       -9.48     19.87 o
   1   9   6      389.81      409.50     28.79 o
   2   9   6      174.48      215.65     22.84 o
   3   9   6      170.37      151.95     23.32 o
   4   9   6      153.62      138.29     27.02 o
   5   9   6      305.39      315.68     38.84 o
   6   9   6       96.78      123.22     19.77 o
   7   9   6       82.21       66.60     16.68 o
   8   9   6        0.50       15.28     12.95 o
   9   9   6        6.66       42.87     23.64 o
  10   9   6        6.72       21.43     21.69 o
  11   9   6        0.02        4.03     21.95 o
  12   9   6       13.47       -8.57     21.82 o
  13   9   6       47.99       85.08     29.10 o
   0  10   6      160.14      101.45     29.23 o
   1  10   6       32.01       36.82     14.80 o
   2  10   6       50.61       56.32     26.63 o
   3  10   6      358.02      386.66     30.25 o
   4  10   6        3.32        4.15     12.48 o
   5  10   6      165.46      188.32     36.11 o
   6  10   6        0.57       11.05     12.98 o
   7  10   6        1.34       31.63     20.00 o
   8  10   6       20.26       21.08     15.46 o
   9  10   6       75.07       53.26     27.41 o
  10  10   6        7.35       32.34     25.72 o
  11  10   6       35.86       65.34     28.06 o
   1  11   6        4.93        2.58     14.72 o
   2  11   6       23.75       28.53     16.25 o
   3  11   6      106.73      133.66     22.97 o
   4  11   6       62.33       33.33     18.31 o
   5  11   6       48.51       67.12     18.57 o
   6  11   6        0.07        6.91     14.23 o
   7  11   6       77.41       87.01     20.22 o
   8  11   6        0.66       -3.25     24.03 o
   0  12   6        0.62      -15.98     21.30 o
   1  12   6        3.74        5.11     15.90 o
   2  12   6        3.21       -8.63     15.42 o
   3  12   6        2.14       22.38     30.92 o
   4  12   6       17.91       22.26     16.52 o
   1   1   7      462.05      420.51     10.25 o
   2   1   7     2273.13     2325.59     23.61 o
   3   1   7     1467.29     1473.74     18.57 o
   4   1   7     1205.63     1286.57     17.50 o
   5   1   7     1282.24     1297.67     18.49 o
   6   1   7      231.73      273.09      7.71 o
   7   1   7      267.12      238.16      7.58 o
   8   1   7      283.07      248.10     14.37 o
   9   1   7      200.15      187.26      7.81 o
  10   1   7      532.02      591.23     12.03 o
  11   1   7        0.23        0.13      4.20 o
  12   1   7      293.42      303.12     11.43 o
  13   1   7        3.02       -5.59      5.59 o
  14   1   7       24.31       11.69      7.56 o
  15   1   7        8.82        2.24      7.83 o
  16   1   7       81.70       99.65     12.17 o
  17   1   7       17.84       20.09     11.27 o
  18   1   7        0.05        5.81      9.11 o
  19   1   7        5.37       -2.64     10.88 o
   0   2   7     2292.93     2521.75     32.50 o
   1   2   7     2598.83     2753.54     24.82 o
   2   2   7      777.98      818.05      9.82 o
   3   2   7        0.03       -1.36      1.36 o
   4   2   7     1002.15     1007.97     13.66 o
   5   2   7      131.94      124.10      5.47 o
   6   2   7      472.84      525.61      8.40 o
   7   2   7      945.04     1051.09     13.53 o
   8   2   7      495.52      533.64      9.55 o
   9   2   7       10.83       -1.45      3.76 o
  10   2   7      190.99      161.08      7.54 o
  11   2   7      279.56      265.80      9.75 o
  12   2   7       66.60       53.40      7.53 o
  13   2   7      250.24      223.08     10.79 o
  14   2   7       99.12       75.29      9.76 o
  15   2   7       44.20       17.25      8.19 o
  16   2   7       17.49       -3.24      8.24 o
  17   2   7       26.26       25.77     10.01 o
  18   2   7        0.57       -1.19     16.81 o
   1   3   7     1170.75     1185.24     10.71 o
   2   3   7     3014.38     3250.15     23.34 o
   3   3   7     3027.23     3153.25     24.21 o
   4   3   7      955.44      921.96     10.17 o
   5   3   7     1701.53     1904.87     22.32 o
   6   3   7      732.91      727.54      9.59 o
   7   3   7      397.24      344.66      7.08 o
   8   3   7        0.23        2.70      2.35 o
   9   3   7      123.86      109.64      5.03 o
  10   3   7        6.59        9.39      4.59 o
  11   3   7       99.93       96.16      7.19 o
  12   3   7      417.96      377.90     11.90 o
  13   3   7       18.14        3.82      6.33 o
  14   3   7       23.53       34.07      7.67 o
  15   3   7        1.15        3.95      8.20 o
  16   3   7       25.13       14.47      9.61 o
  17   3   7       22.38       17.21     10.25 o
  18   3   7       73.81       80.03     16.46 o
   0   4   7     1682.95     1805.06     58.45 o
   1   4   7      196.22      193.01      7.16 o
   2   4   7     1132.50     1263.86     14.13 o
   3   4   7     1667.26     1858.71     16.54 o
   4   4   7      986.38     1042.73     10.53 o
   5   4   7      199.02      220.01      5.31 o
   6   4   7      206.04      215.01      5.02 o
   7   4   7      521.76      559.98      8.56 o
   8   4   7        4.46        3.74      2.43 o
   9   4   7      345.35      379.26      8.32 o
  10   4   7       30.48       21.30      6.01 o
  11   4   7        6.22       12.26      6.24 o
  12   4   7       29.94       21.27      6.45 o
  13   4   7        3.24       -4.79      7.10 o
  14   4   7       65.67       55.25      9.97 o
  15   4   7        5.71        7.86     10.08 o
  16   4   7        4.73       -5.47     10.61 o
  17   4   7        6.22       -3.63     11.24 o
  18   4   7        5.01       -7.32     11.43 o
   1   5   7        0.82       -6.03      6.03 o
   2   5   7      373.92      400.42     19.53 o
   3   5   7      138.25      160.47     13.85 o
   4   5   7      314.32      376.10      8.89 o
   5   5   7     1045.20     1036.39     16.69 o
   6   5   7      367.83      357.96      6.71 o
   7   5   7       82.90       80.87      3.59 o
   8   5   7       28.04       16.48      3.34 o
   9   5   7      901.46      919.46     14.66 o
  10   5   7      402.35      379.59     12.73 o
  11   5   7       18.13        7.25      6.49 o
  12   5   7       24.92       23.13      7.52 o
  13   5   7        1.54        6.79      7.33 o
  14   5   7       25.76       15.21      8.40 o
  15   5   7       24.06       25.51     14.07 o
  16   5   7       46.29       36.09     21.76 o
  17   5   7        5.43      -11.08     13.74 o
   0   6   7      216.38      227.19     23.90 o
   1   6   7      840.79      872.42     63.84 o
   2   6   7      201.07      244.87     17.75 o
   3   6   7      298.38      278.46     18.44 o
   4   6   7     1019.25     1010.78     34.01 o
   5   6   7      307.30      274.99     25.14 o
   6   6   7      230.73      198.51     11.35 o
   7   6   7       63.46       49.96      9.54 o
   8   6   7       15.33       12.25      5.89 o
   9   6   7        1.40       -0.91      9.08 o
  10   6   7       65.32       78.31      9.03 o
  11   6   7       60.65       63.39      6.23 o
  12   6   7       39.62       20.28      7.57 o
  13   6   7       78.31      141.63     11.66 o
  14   6   7       34.37       32.22      9.64 o
  15   6   7        2.45       10.05      9.71 o
  16   6   7        2.95        7.96     12.69 o
   1   7   7      136.06      130.17     16.12 o
   2   7   7      158.89      138.34     16.33 o
   3   7   7       53.32       44.33     12.44 o
   4   7   7      161.72      186.49     27.15 o
   5   7   7        2.84       -1.86     10.15 o
   6   7   7        0.43        6.08     11.13 o
   7   7   7      212.32      220.98     20.33 o
   8   7   7      160.05      177.69      8.82 o
   9   7   7       85.61       51.25      9.14 o
  10   7   7        2.62       13.64     17.41 o
  11   7   7        5.54        6.75     17.02 o
  12   7   7       33.01       57.28     23.25 o
  13   7   7       33.46       46.76     22.34 o
  14   7   7       39.39      119.90     29.49 o
  15   7   7        5.25       32.99     20.65 o
   0   8   7      504.31      532.71     41.05 o
   1   8   7        5.50       21.66     15.20 o
   2   8   7      323.07      332.14     36.89 o
   3   8   7      284.65      302.10     42.15 o
   4   8   7      904.76      892.26     36.92 o
   5   8   7       61.06       69.13     14.99 o
   6   8   7      290.49      282.73     23.66 o
   7   8   7      111.06      124.41     17.97 o
   8   8   7       50.02       34.95     24.94 o
   9   8   7       24.27       28.06     21.43 o
  10   8   7        2.63       12.99     19.61 o
  11   8   7      155.07      164.45     32.73 o
  12   8   7       39.84       75.99     27.80 o
  13   8   7       90.77       91.84     29.10 o
  14   8   7       42.49       67.16     28.84 o
   1   9   7        0.70       -5.89     10.92 o
   2   9   7       96.00      111.30     18.46 o
   3   9   7      125.21      133.65     20.00 o
   4   9   7       97.74       82.95     16.72 o
   5   9   7      387.51      397.15     28.52 o
   6   9   7      291.38      288.98     25.65 o
   7   9   7       78.54      116.33     18.79 o
   8   9   7       52.24       86.43     35.46 o
   9   9   7        6.44       46.24     24.55 o
  10   9   7       13.16       35.07     23.64 o
  11   9   7        0.37       14.94     21.82 o
  12   9   7       50.62       18.84     24.68 o
  13   9   7        0.16       -5.59     21.43 o
   0  10   7      209.85      222.64     36.76 o
   1  10   7       53.64       72.24     17.81 o
   2  10   7      213.12      230.97     25.66 o
   3  10   7      148.78      172.28     22.49 o
   4  10   7       11.95       15.63     18.58 o
   5  10   7      391.54      442.66     61.51 o
   6  10   7        6.16        8.18     28.19 o
   7  10   7      329.52      358.83     29.92 o
   8  10   7       13.49       15.76     13.83 o
   9  10   7       70.45       72.22     29.75 o
  10  10   7        0.07        3.38     22.08 o
  11  10   7       34.91       55.86     28.58 o
   1  11   7       98.78      155.19     24.03 o
   2  11   7       14.51       14.18     15.05 o
   3  11   7      201.83      224.48     27.08 o
   4  11   7      126.46      165.94     24.94 o
   5  11   7       45.12       27.02     38.64 o
   6  11   7        5.96       33.76     26.50 o
   7  11   7       54.60       24.47     16.15 o
   8  11   7       25.28       53.91     30.01 o
   0  12   7        0.01      -13.64     19.74 o
   1  12   7        2.06       -9.14     15.80 o
   2  12   7       45.99       66.04     20.75 o
   3  12   7       55.96       47.00     20.72 o
   4  12   7       30.52       15.49     16.65 o
   0   0   8    18164.26    18138.40    398.27 o
   1   0   8      800.52      701.22     15.72 o
   2   0   8    15995.62    16046.28    205.09 o
   3   0   8     2190.63     2205.19     36.22 o
   4   0   8       65.34       25.79      4.92 o
   5   0   8      516.27      540.53     30.59 o
   6   0   8      721.38      770.51     27.06 o
   7   0   8     4554.73     5007.75     76.37 o
   8   0   8     1431.69     1514.24     33.17 o
   9   0   8      147.86      161.08     11.53 o
  10   0   8      962.56     1000.78     22.73 o
  11   0   8      554.44      566.81     17.61 o
  12   0   8        4.87        1.69      7.67 o
  13   0   8      408.58      417.76     22.59 o
  14   0   8       41.68       37.80     12.12 o
  15   0   8       26.82        3.34     10.74 o
  16   0   8      158.06      154.57     18.55 o
  17   0   8        0.29       -4.76     12.23 o
  18   0   8       18.77        3.23     13.82 o
   1   1   8      295.87      326.31      7.54 o
   2   1   8     1322.49     1316.10     17.10 o
   3   1   8     1740.42     1840.85     22.39 o
   4   1   8      821.31     1012.11     15.36 o
   5   1   8        0.85       -3.07      3.07 o
   6   1   8      911.46     1129.36     16.32 o
   7   1   8       41.84       45.20      4.61 o
   8   1   8      623.52      588.95     12.51 o
   9   1   8       13.30        5.77      4.97 o
  10   1   8      950.38      859.27     16.67 o
  11   1   8      182.66      187.98      8.65 o
  12   1   8     1336.03     1371.24     20.50 o
  13   1   8        0.02       -2.84      5.84 o
  14   1   8      208.33      206.94     12.72 o
  15   1   8       41.63       34.44      8.78 o
  16   1   8       38.34       37.73      9.07 o
  17   1   8        0.11       -7.93      7.93 o
  18   1   8       27.78       28.72     10.40 o
   0   2   8    20275.00    20018.26    252.59 o
   1   2   8     1355.49     1278.62     14.64 o
   2   2   8    14312.52    14098.01    109.95 o
   3   2   8       14.21       13.60      2.26 o
   4   2   8     2181.28     2052.05     20.24 o
   5   2   8      345.94      390.96      7.17 o
   6   2   8      223.12      231.58      6.02 o
   7   2   8      355.72      403.49      8.34 o
   8   2   8        1.70        1.64      2.97 o
   9   2   8      691.11      772.41     12.75 o
  10   2   8      176.59      181.38      8.44 o
  11   2   8      143.35      147.58     11.11 o
  12   2   8       39.96       46.93      7.12 o
  13   2   8      229.62      220.97     11.16 o
  14   2   8       90.52       92.14     10.31 o
  15   2   8        0.76       -7.13      7.13 o
  16   2   8        0.51       -8.29      8.29 o
  17   2   8       11.12        6.12      9.42 o
  18   2   8       90.16       98.50     13.92 o
   1   3   8      145.51      157.95      3.99 o
   2   3   8       31.61       27.75      2.19 o
   3   3   8     1646.99     1752.25     16.34 o
   4   3   8     1029.43     1134.89     12.51 o
   5   3   8     2519.76     2372.01     20.65 o
   6   3   8     1632.54     1783.58     17.35 o
   7   3   8      263.54      265.36      6.71 o
   8   3   8      826.47      767.52     12.82 o
   9   3   8       14.04       10.00      3.40 o
  10   3   8      392.40      384.38     11.91 o
  11   3   8        4.57       -0.03      5.34 o
  12   3   8      301.45      257.23     10.91 o
  13   3   8      408.85      365.67     14.12 o
  14   3   8      198.81      201.79     13.49 o
  15   3   8        1.48       -7.86      7.86 o
  16   3   8        7.99       10.91      9.40 o
  17   3   8        0.06       -6.91     10.64 o
  18   3   8       21.71        4.42     12.34 o
   0   4   8     7548.23     7413.02     84.44 o
   1   4   8      254.05      280.52      4.99 o
   2   4   8     6497.70     6409.51     47.10 o
   3   4   8     1573.48     1683.31     14.00 o
   4   4   8     8363.28     8386.60     58.06 o
   5   4   8     1450.36     1478.82     13.88 o
   6   4   8      761.17      750.97      9.59 o
   7   4   8       52.17       56.79      3.84 o
   8   4   8     1006.91     1006.47     13.47 o
   9   4   8       48.11       54.67      4.51 o
  10   4   8        0.81       -1.90      5.21 o
  11   4   8      234.05      202.75     10.49 o
  12   4   8      211.10      199.16     10.66 o
  13   4   8       10.04       12.70      8.04 o
  14   4   8       17.05       26.57      8.78 o
  15   4   8       62.47       66.60     20.80 o
  16   4   8      153.49      166.33     20.19 o
  17   4   8        9.84       22.45     16.19 o
   1   5   8        0.01       -7.82      8.12 o
   2   5   8     1099.36     1160.33     33.93 o
   3   5   8      728.08      749.15     13.07 o
   4   5   8     2858.01     2947.82     30.24 o
   5   5   8        6.52        6.49      2.71 o
   6   5   8      169.88      168.30      5.74 o
   7   5   8      718.17      753.19      9.83 o
   8   5   8      195.65      202.46      6.48 o
   9   5   8       13.94        5.30      4.19 o
  10   5   8      700.01      671.82     18.94 o
  11   5   8      215.64      204.48     11.70 o
  12   5   8      103.18      115.40     10.42 o
  13   5   8        3.85        4.19     10.00 o
  14   5   8      153.26      157.83     12.82 o
  15   5   8        9.03        7.32     10.60 o
  16   5   8        9.77       10.47     14.93 o
  17   5   8        6.96       -3.50     13.66 o
   0   6   8     2301.41     2208.13     76.12 o
   1   6   8       93.53      111.72     13.80 o
   2   6   8     3236.75     3213.65     69.42 o
   3   6   8       35.66       48.50     26.11 o
   4   6   8     2109.74     1919.62     49.80 o
   5   6   8       55.36       60.50      5.23 o
   6   6   8     1175.06     1185.74     22.00 o
   7   6   8      164.84      151.21     15.86 o
   8   6   8      855.95      870.65     24.22 o
   9   6   8        3.74       -5.02      6.33 o
  10   6   8        2.16       -3.80      3.80 o
  11   6   8       60.53       56.77      6.71 o
  12   6   8      119.91       95.90      9.97 o
  13   6   8        0.64       -7.34      9.11 o
  14   6   8       49.62       42.43     10.32 o
  15   6   8        0.40       -8.21      9.60 o
  16   6   8       39.86       61.15     14.93 o
   1   7   8       11.52        7.10      8.28 o
   2   7   8      306.04      289.85     20.73 o
   3   7   8        7.22       11.92     10.50 o
   4   7   8      254.98      265.89     20.67 o
   5   7   8        0.05       -8.43      9.89 o
   6   7   8      841.47      830.71     72.29 o
   7   7   8       23.28        3.10     11.37 o
   8   7   8      595.36      598.63     15.01 o
   9   7   8       83.88       84.57     13.50 o
  10   7   8       27.64       34.94     20.00 o
  11   7   8        3.15       11.04     15.59 o
  12   7   8      243.44      244.34     35.46 o
  13   7   8      141.88      151.20     31.05 o
  14   7   8       31.12       75.47     26.24 o
  15   7   8       19.07       28.45     24.68 o
   0   8   8        4.44        2.21     15.20 o
   1   8   8        1.13        0.66      9.97 o
   2   8   8      301.87      330.64     26.69 o
   3   8   8      169.30      159.97     37.67 o
   4   8   8      620.12      713.06     33.30 o
   5   8   8      138.10      105.47     17.30 o
   6   8   8     1281.68     1351.34     46.43 o
   7   8   8       83.55       76.92     16.41 o
   8   8   8       27.39       12.28     11.82 o
   9   8   8       55.91       -1.43     17.15 o
  10   8   8       31.58       43.52     23.25 o
  11   8   8      104.86       45.72     24.16 o
  12   8   8       24.03        9.22     21.43 o
  13   8   8       22.70       14.94     24.16 o
  14   8   8       41.74       59.88     26.63 o
   1   9   8        5.94       -0.64     11.99 o
   2   9   8        0.40       -3.18     10.65 o
   3   9   8        4.68        3.45     15.33 o
   4   9   8      218.83      268.92     24.85 o
   5   9   8      163.08      141.83     20.56 o
   6   9   8      575.16      541.12     62.55 o
   7   9   8        0.17       17.32     13.05 o
   8   9   8      335.24      360.70     27.43 o
   9   9   8        4.21       42.09     24.29 o
  10   9   8        4.70       -8.05     20.13 o
  11   9   8        7.14       15.46     22.86 o
  12   9   8        0.97       -5.33     20.65 o
   0  10   8        4.66        2.73     18.71 o
   1  10   8       97.32      127.62     31.63 o
   2  10   8       13.01       12.72     28.58 o
   3  10   8        0.11       -1.30     13.05 o
   4  10   8      329.74      358.62     29.74 o
   5  10   8       15.11       20.63     14.60 o
   6  10   8       22.20        6.98     14.89 o
   7  10   8      112.54      121.46     49.69 o
   8  10   8       98.10      108.99     20.39 o
   9  10   8       36.50       59.23     29.23 o
  10  10   8        4.68        0.65     22.21 o
   1  11   8      103.85       80.86     27.15 o
   2  11   8       75.81       76.39     19.96 o
   3  11   8       19.81       22.11     28.32 o
   4  11   8       14.55        4.37     14.51 o
   5  11   8      182.20      241.15     28.36 o
   6  11   8       19.49       19.80     17.08 o
   7  11   8        3.27       22.42     22.73 o
   8  11   8       27.99       39.23     27.54 o
   0  12   8      135.36      196.67     40.53 o
   1  12   8        1.73      -19.48     22.21 o
   2  12   8       47.73       69.95     20.75 o
   3  12   8        2.47       -1.21     33.38 o
   1   1   9      269.62      264.88      7.00 o
   2   1   9      456.41      485.89      9.61 o
   3   1   9     2470.87     2441.52     28.18 o
   4   1   9       74.26       68.24      4.63 o
   5   1   9       32.17       17.02      3.52 o
   6   1   9      452.34      490.99     11.63 o
   7   1   9      183.21      163.15      6.83 o
   8   1   9      245.68      233.13      8.28 o
   9   1   9      162.78      185.52      8.05 o
  10   1   9      164.87      148.07      8.00 o
  11   1   9       11.18       12.96      5.08 o
  12   1   9     1295.07     1231.89     19.65 o
  13   1   9       84.08       81.15      8.34 o
  14   1   9       31.51       26.95      8.43 o
  15   1   9       19.81       25.77      8.46 o
  16   1   9        1.09       -7.14      7.37 o
  17   1   9       25.59       33.55     10.05 o
  18   1   9        8.65        0.01      9.32 o
   0   2   9    15832.66    16770.60    185.10 o
   1   2   9      130.54      130.22      4.12 o
   2   2   9     1529.98     1641.30     17.68 o
   3   2   9     1158.05     1188.93     13.01 o
   4   2   9      104.04      113.09      4.40 o
   5   2   9      243.65      318.27      8.95 o
   6   2   9       84.43       63.29      4.43 o
   7   2   9      701.20      686.79     14.02 o
   8   2   9      425.68      448.70      9.72 o
   9   2   9       18.49        9.80      3.70 o
  10   2   9      121.16      117.58      5.78 o
  11   2   9       72.70       86.65      8.30 o
  12   2   9       14.06        6.66      5.93 o
  13   2   9       13.36       11.76      9.06 o
  14   2   9       23.20       18.26      7.72 o
  15   2   9        0.78       -1.48      7.42 o
  16   2   9       43.95       28.32      9.98 o
  17   2   9        1.61        2.06      9.87 o
  18   2   9        0.08       -9.57      9.57 o
   1   3   9       46.67       53.31      2.82 o
   2   3   9     1112.21     1121.55     10.99 o
   3   3   9      363.74      406.12      6.93 o
   4   3   9     3692.26     4083.15     33.02 o
   5   3   9      756.30      680.19      9.41 o
   6   3   9       83.21      109.15      4.44 o
   7   3   9       16.03       10.43      2.38 o
   8   3   9      217.75      211.47      8.46 o
   9   3   9       18.01       18.59      6.26 o
  10   3   9      265.86      210.02      9.27 o
  11   3   9      416.66      384.95     12.49 o
  12   3   9      118.50      142.59      9.23 o
  13   3   9       75.82       64.95      8.55 o
  14   3   9        0.01       -6.51      6.51 o
  15   3   9        2.02       -7.53      8.04 o
  16   3   9       13.11       31.69     10.43 o
  17   3   9       30.37       24.91     11.79 o
  18   3   9        4.15       -1.30     12.72 o
   0   4   9      192.58      193.06      5.98 o
   1   4   9      168.94      168.10      3.62 o
   2   4   9      229.41      248.34      4.54 o
   3   4   9     3075.41     3462.11     25.57 o
   4   4   9     3609.42     3700.71     28.79 o
   5   4   9      100.61       88.04      3.69 o
   6   4   9      561.25      574.70      8.57 o
   7   4   9     1864.79     1816.47     22.98 o
   8   4   9       20.35       15.81      3.07 o
   9   4   9       49.20       40.07      5.66 o
  10   4   9       40.73       40.34      7.98 o
  11   4   9      278.78      270.87     11.69 o
  12   4   9        5.87       11.02      6.75 o
  13   4   9       51.76       43.09      9.19 o
  14   4   9       40.08       43.43      9.84 o
  15   4   9        5.15       -2.83     10.20 o
  16   4   9        7.86       -4.28     10.92 o
  17   4   9       65.30       60.29     15.02 o
   1   5   9     2009.37     2009.93     48.36 o
   2   5   9      275.69      271.66      7.33 o
   3   5   9        4.58        1.64      2.74 o
   4   5   9     2452.32     2493.91     25.55 o
   5   5   9       10.41        3.83      2.75 o
   6   5   9       18.83       18.77      2.78 o
   7   5   9        1.83       -2.83      2.83 o
   8   5   9       63.33       76.76      5.29 o
   9   5   9       31.19       29.45      5.26 o
  10   5   9       19.28       22.01      7.05 o
  11   5   9      106.04       91.25      9.51 o
  12   5   9        0.26       -3.21      6.44 o
  13   5   9       66.52       63.01     11.49 o
  14   5   9       91.80      125.49     13.97 o
  15   5   9        4.06       -3.19     10.43 o
  16   5   9        9.00        6.65     11.29 o
  17   5   9        0.04        3.15     14.81 o
   0   6   9        2.86        1.30     10.39 o
   1   6   9      242.83      277.01     18.76 o
   2   6   9     1208.23     1242.50     78.78 o
   3   6   9      216.40      211.65     22.86 o
   4   6   9       16.30        5.81      9.11 o
   5   6   9      642.59      645.56     16.44 o
   6   6   9      430.64      419.09     13.22 o
   7   6   9      104.16       90.45      9.82 o
   8   6   9      391.69      351.67     16.43 o
   9   6   9      338.92      317.04     12.32 o
  10   6   9        2.41       -3.35      3.35 o
  11   6   9        0.29       -4.75      4.75 o
  12   6   9        0.51       -3.82      6.31 o
  13   6   9       16.59       13.05      8.53 o
  14   6   9      104.90      112.09     12.62 o
  15   6   9       86.08      104.46     13.26 o
  16   6   9        5.39        3.65     12.72 o
   1   7   9       36.22       33.22     10.69 o
   2   7   9       53.07       58.02     26.04 o
   3   7   9      252.14      258.38     20.47 o
   4   7   9       17.76       40.04     14.22 o
   5   7   9      293.63      254.92     21.05 o
   6   7   9      115.31      139.22     17.38 o
   7   7   9        0.42       -1.52     10.10 o
   8   7   9       46.90       46.69      6.56 o
   9   7   9       10.24        9.62     10.09 o
  10   7   9      109.33      129.77     28.32 o
  11   7   9       80.00      129.38     28.58 o
  12   7   9        2.93       22.08     20.26 o
  13   7   9        4.96       37.02     22.21 o
  14   7   9        1.61       17.41     21.04 o
  15   7   9        3.48       31.57     23.38 o
   0   8   9     1600.90     1652.30     73.65 o
   1   8   9       84.07       98.17     16.35 o
   2   8   9      157.51      159.22     24.94 o
   3   8   9      184.66      135.94     20.26 o
   4   8   9       61.19       85.19     16.44 o
   5   8   9      212.11      211.17     21.44 o
   6   8   9      122.85      140.13     29.03 o
   7   8   9      116.18       76.68     16.10 o
   8   8   9       12.43       18.22     22.73 o
   9   8   9        0.08      -14.55     14.55 o
  10   8   9        2.93       18.58     20.39 o
  11   8   9      209.46      255.77     37.67 o
  12   8   9        0.28        7.14     20.52 o
  13   8   9      116.06      118.86     32.60 o
  14   8   9        1.11       43.78     25.98 o
   1   9   9      109.98      104.04     30.98 o
   2   9   9        6.44       17.95     12.72 o
   3   9   9       54.80       65.21     25.78 o
   4   9   9      102.23       90.93     17.39 o
   5   9   9        1.65       -1.24     12.73 o
   6   9   9       20.24       15.66     13.40 o
   7   9   9       41.37       35.71     14.26 o
   8   9   9       32.88       13.28     13.26 o
   9   9   9       21.84        7.40     20.13 o
  10   9   9       63.17       71.57     28.45 o
  11   9   9        8.91       19.09     23.25 o
  12   9   9       19.43       34.16     26.37 o
   0  10   9      171.64      199.00     34.68 o
   1  10   9       19.70        3.16     18.77 o
   2  10   9      200.64      237.06     26.71 o
   3  10   9        4.83       -6.06     12.55 o
   4  10   9      455.45      462.33     59.62 o
   5  10   9        1.24      -13.10     13.11 o
   6  10   9      179.48      195.65     25.03 o
   7  10   9       11.38       37.27     28.71 o
   8  10   9       91.23       21.82     25.07 o
   9  10   9        1.40       14.16     23.51 o
  10  10   9        1.39       25.33     24.55 o
   1  11   9       36.03       20.80     16.66 o
   2  11   9        6.46       55.78     19.19 o
   3  11   9       32.19       30.51     17.34 o
   4  11   9       12.39       38.84     17.56 o
   5  11   9       30.02       35.86     16.88 o
   6  11   9       90.50      104.11     22.54 o
   7  11   9        0.40       -0.97     27.41 o
   8  11   9       45.67       95.73     33.25 o
   0  12   9      409.06      445.03     53.78 o
   1  12   9       21.26       22.58     29.03 o
   2  12   9      247.68      290.96     50.08 o
   3  12   9        5.46        4.92     15.11 o
   0   0  10    32592.63    33562.25    514.32 o
   1   0  10     3284.33     3676.09     54.97 o
   2   0  10     6132.89     6180.46     86.20 o
   3   0  10      296.95      305.19     11.77 o
   4   0  10       12.62       18.82      6.62 o
   5   0  10     3358.90     3315.95     53.55 o
   6   0  10      434.05      508.91     17.24 o
   7   0  10        8.08       10.08      6.81 o
   8   0  10      372.25      386.51     16.45 o
   9   0  10     4232.09     4181.50     70.57 o
  10   0  10       73.75       82.12      8.88 o
  11   0  10      329.66      301.52     15.99 o
  12   0  10       49.07       49.06      8.85 o
  13   0  10      370.41      314.68     20.44 o
  14   0  10      200.25      190.45     18.08 o
  15   0  10      980.82      945.04     34.88 o
  16   0  10       20.62       -5.88     11.36 o
  17   0  10        0.46       19.50     13.37 o
  18   0  10       73.26       73.14     20.30 o
   1   1  10    11003.08    10688.31     99.62 o
   2   1  10      790.54      823.16     13.41 o
   3   1  10     2083.54     1903.25     23.91 o
   4   1  10       36.13       35.09      3.98 o
   5   1  10      290.05      378.92      9.92 o
   6   1  10       50.34       58.91      5.25 o
   7   1  10        0.56       -3.51      3.51 o
   8   1  10      600.33      644.36     13.55 o
   9   1  10      188.57      202.96      8.53 o
  10   1  10       74.49       78.16      7.99 o
  11   1  10       16.63        6.02      5.40 o
  12   1  10      170.01      169.82      8.62 o
  13   1  10       15.81       13.91      6.61 o
  14   1  10      128.13      125.71     11.08 o
  15   1  10       31.61       15.13      8.00 o
  16   1  10       75.55       72.94     11.03 o
  17   1  10       10.22        2.75      8.77 o
  18   1  10       23.37        8.82      9.60 o
   0   2  10      683.58      768.51     21.07 o
   1   2  10      914.90      991.38     12.51 o
   2   2  10      412.53      520.43     14.48 o
   3   2  10      106.74       94.46      4.39 o
   4   2  10     1549.18     1623.87     17.79 o
   5   2  10       86.79      136.53      5.48 o
   6   2  10      334.06      389.30      9.09 o
   7   2  10     1185.37     1173.20     18.16 o
   8   2  10       24.69       25.19      3.95 o
   9   2  10      566.48      557.19     11.40 o
  10   2  10       11.14        7.00      3.94 o
  11   2  10     3763.76     3659.30     43.23 o
  12   2  10      126.09      123.40      9.49 o
  13   2  10     1155.85     1168.77     22.57 o
  14   2  10       83.31       92.25     10.30 o
  15   2  10       45.20       55.19     10.42 o
  16   2  10       56.78       43.74     10.92 o
  17   2  10      162.82      204.78     23.02 o
  18   2  10        0.36       -3.16     10.22 o
   1   3  10    12944.18    12874.59     86.48 o
   2   3  10     1137.29     1226.91     13.28 o
   3   3  10       14.63        2.74      2.07 o
   4   3  10      782.12      750.03     10.93 o
   5   3  10     1759.86     1709.30     16.93 o
   6   3  10      460.15      417.12      8.54 o
   7   3  10       20.88       13.54      3.29 o
   8   3  10      972.02     1012.14     14.74 o
   9   3  10       24.63       22.52      4.33 o
  10   3  10      253.88      243.90      9.92 o
  11   3  10       22.60       18.69      6.07 o
  12   3  10     1114.76     1030.21     22.33 o
  13   3  10       38.21       25.94      7.31 o
  14   3  10       54.40       68.45     15.27 o
  15   3  10       40.97       64.79     10.68 o
  16   3  10       63.08       52.27     11.14 o
  17   3  10        6.43       20.98     11.55 o
  18   3  10        3.50       18.82     14.07 o
   0   4  10        8.36        6.62      2.91 o
   1   4  10      962.38     1065.08     10.39 o
   2   4  10     1199.47     1231.76     11.70 o
   3   4  10     3287.20     3329.44     25.25 o
   4   4  10       72.53       83.60      3.65 o
   5   4  10     2332.96     2397.12     21.28 o
   6   4  10       56.28       67.61      3.95 o
   7   4  10      106.15       99.26      4.64 o
   8   4  10        0.56       -3.19      3.19 o
   9   4  10     1690.76     1603.71     22.67 o
  10   4  10      297.27      271.98     11.21 o
  11   4  10      624.06      598.81     16.50 o
  12   4  10       14.72       14.29      6.97 o
  13   4  10      207.03      216.63     14.00 o
  14   4  10       11.69        6.34      8.27 o
  15   4  10      239.81      273.29     25.45 o
  16   4  10       17.87       35.14     23.22 o
  17   4  10       49.00       53.36     22.38 o
   1   5  10      648.31      610.35     13.28 o
   2   5  10       43.81       48.19      5.31 o
   3   5  10     1863.11     1859.81     17.16 o
   4   5  10       21.58       20.13      2.80 o
   5   5  10      945.50      959.86     11.50 o
   6   5  10     1515.98     1516.18     15.88 o
   7   5  10     1947.96     1946.85     19.63 o
   8   5  10      972.61      988.97     15.54 o
   9   5  10       93.42       76.69      6.37 o
  10   5  10      209.78      201.59     11.47 o
  11   5  10        3.86        4.38      6.77 o
  12   5  10        5.85       -2.58      6.66 o
  13   5  10       27.95       22.18      8.45 o
  14   5  10       36.75       30.74      9.51 o
  15   5  10      142.28      196.08     17.15 o
  16   5  10        4.71       21.82     11.93 o
  17   5  10       67.53       43.13     24.03 o
   0   6  10      736.77      828.88     44.43 o
   1   6  10        0.16       -1.82      7.07 o
   2   6  10       38.86       28.53     10.33 o
   3   6  10       83.02       97.50     14.61 o
   4   6  10       41.64       55.74     15.67 o
   5   6  10     1268.94     1231.23     25.46 o
   6   6  10      647.57      675.42     17.00 o
   7   6  10      813.94      785.23     19.10 o
   8   6  10        2.32       -3.81      3.81 o
   9   6  10      259.00      288.23     11.75 o
  10   6  10       13.74       12.19      4.55 o
  11   6  10      361.30      387.51     14.27 o
  12   6  10        9.39        1.24      6.60 o
  13   6  10       28.36       39.40      8.77 o
  14   6  10       12.08       15.54      8.48 o
  15   6  10       67.92      104.03     21.18 o
  16   6  10        5.64       -0.41     14.03 o
   1   7  10      956.00      990.73     36.74 o
   2   7  10       12.24       19.53      9.47 o
   3   7  10      112.33      140.47     17.02 o
   4   7  10      135.61      100.23     30.92 o
   5   7  10     1685.49     1605.18     48.17 o
   6   7  10        0.46      -17.30     19.09 o
   7   7  10       57.11       34.02      7.50 o
   8   7  10      204.09      185.19     11.88 o
   9   7  10       11.98        8.42     10.28 o
  10   7  10       18.28        0.78     16.11 o
  11   7  10        3.04        4.42     18.32 o
  12   7  10       42.99       21.56     21.30 o
  13   7  10        9.95       15.20     18.71 o
  14   7  10        9.89      -12.73     20.65 o
  15   7  10       57.71      156.01     32.73 o
   0   8  10        1.73        8.44     15.85 o
   1   8  10       21.24       24.25     11.24 o
   2   8  10      151.24      203.66     21.12 o
   3   8  10      537.96      519.48     51.76 o
   4   8  10      103.62      125.47     18.03 o
   5   8  10      182.04      198.93     28.64 o
   6   8  10       48.04       20.77     12.45 o
   7   8  10       24.08       30.91     13.61 o
   8   8  10        6.59        3.66     10.77 o
   9   8  10      162.09      211.60     35.33 o
  10   8  10       11.13      -17.28     17.28 o
  11   8  10       69.93       72.45     11.77 o
  12   8  10       16.16       16.11     22.21 o
  13   8  10       53.45       38.84     26.89 o
   1   9  10      119.63      145.79     34.23 o
   2   9  10       25.83       24.33     12.50 o
   3   9  10      334.72      368.31     28.29 o
   4   9  10       97.28       62.44     15.87 o
   5   9  10      102.08      105.46     18.80 o
   6   9  10        0.04      -10.61     10.61 o
   7   9  10      232.10      241.35     24.49 o
   8   9  10        1.89       15.83     22.86 o
   9   9  10       81.25       74.95     27.15 o
  10   9  10       59.84       94.05     31.05 o
  11   9  10       18.50        0.65     21.95 o
  12   9  10       19.95       25.20     25.46 o
   0  10  10       77.47       83.13     26.24 o
   1  10  10        4.49       -5.70     12.40 o
   2  10  10       85.50       96.56     20.07 o
   3  10  10        0.88        6.82     13.65 o
   4  10  10        3.95        9.81     13.81 o
   5  10  10      109.08       83.20     19.60 o
   6  10  10        7.55       -9.68     20.59 o
   7  10  10      143.03      140.30     22.47 o
   8  10  10       55.03       39.62     25.85 o
   9  10  10       18.95       43.00     25.72 o
  10  10  10        4.41       14.29     27.15 o
   1  11  10       51.84       60.46     28.84 o
   2  11  10        2.39       -1.82     17.73 o
   3  11  10       91.55      121.04     31.89 o
   4  11  10       12.67       19.89     22.60 o
   5  11  10       71.59       68.40     39.10 o
   6  11  10       12.52       23.73     20.85 o
   7  11  10        1.72        2.22     15.03 o
   0  12  10        7.55       23.38     23.77 o
   1  12  10       24.10       63.45     20.63 o
   1   1  11     3663.90     4027.27     42.56 o
   2   1  11       14.29       15.44      3.36 o
   3   1  11      945.96     1036.81     16.33 o
   4   1  11      277.33      275.39      8.61 o
   5   1  11     1651.21     1648.35     23.28 o
   6   1  11     2709.74     2812.08     34.70 o
   7   1  11      182.32      222.64     10.56 o
   8   1  11       81.07       72.40      5.98 o
   9   1  11      110.52      103.46      7.05 o
  10   1  11      271.76      263.45     10.25 o
  11   1  11        3.11       -5.00      5.00 o
  12   1  11      319.74      290.93     10.74 o
  13   1  11        4.00        2.54      6.00 o
  14   1  11      109.27      116.84     11.15 o
  15   1  11       45.38       51.74      9.57 o
  16   1  11        5.36        2.39      8.16 o
  17   1  11        9.85        4.26      8.94 o
  18   1  11        6.32       -3.87     10.44 o
   0   2  11      457.35      491.61     14.01 o
   1   2  11      263.13      281.91      6.56 o
   2   2  11      722.61      714.66     13.44 o
   3   2  11       78.84      103.82      5.10 o
   4   2  11     2555.27     2606.51     28.85 o
   5   2  11     1536.61     1638.15     19.93 o
   6   2  11      200.16      200.26      7.36 o
   7   2  11      300.03      314.58      9.48 o
   8   2  11      291.96      293.96     11.27 o
   9   2  11       26.79       20.47      4.29 o
  10   2  11        8.58       -0.20      3.94 o
  11   2  11      366.87      322.64     11.99 o
  12   2  11      104.27      103.44      8.70 o
  13   2  11        9.82       10.53      6.68 o
  14   2  11       31.06       24.61      8.13 o
  15   2  11       30.83       35.79      9.70 o
  16   2  11       16.46       17.02      9.99 o
  17   2  11        8.13        4.45      9.79 o
  18   2  11        9.61        2.58     11.04 o
   1   3  11      169.12      236.09      5.72 o
   2   3  11      276.30      309.62      6.54 o
   3   3  11      630.49      673.88     11.12 o
   4   3  11      899.08      895.16     11.76 o
   5   3  11      113.49      114.12      4.49 o
   6   3  11      568.53      555.51     10.29 o
   7   3  11       72.11       61.01      4.64 o
   8   3  11      660.56      664.33     12.06 o
   9   3  11       17.69        6.72      4.10 o
  10   3  11       14.19       11.48      4.59 o
  11   3  11        3.34        3.57      5.49 o
  12   3  11        1.38        6.96      6.66 o
  13   3  11       37.32       33.12      9.33 o
  14   3  11        0.04       -2.72      6.89 o
  15   3  11       32.89       21.80      9.24 o
  16   3  11        1.57       -7.67      8.53 o
  17   3  11       56.03       55.99     13.42 o
   0   4  11      195.63      229.39      7.65 o
   1   4  11       54.67       65.11      3.16 o
   2   4  11        1.79       -1.99      1.99 o
   3   4  11     1108.81     1127.26     11.79 o
   4   4  11     1080.27     1017.75     11.94 o
   5   4  11        6.36        3.81      2.74 o
   6   4  11      208.09      211.08      5.93 o
   7   4  11       68.63       60.70      4.21 o
   8   4  11       17.05       14.15      3.78 o
   9   4  11        6.86       -1.99      4.39 o
  10   4  11       15.60        5.87      5.73 o
  11   4  11      592.10      567.38     23.46 o
  12   4  11       36.16       29.11      7.55 o
  13   4  11      106.28       97.33     11.23 o
  14   4  11        0.16       -7.57      7.79 o
  15   4  11       22.26       22.37     12.11 o
  16   4  11       22.11       23.34     12.42 o
  17   4  11       30.96       21.08     13.58 o
   1   5  11       48.90       54.23      4.77 o
   2   5  11        4.61        2.31      2.43 o
   3   5  11      504.06      478.72      7.73 o
   4   5  11      311.06      336.28      6.18 o
   5   5  11      988.49     1027.08     12.15 o
   6   5  11       17.19       17.36      3.42 o
   7   5  11     1543.82     1487.79     19.56 o
   8   5  11       40.48       42.44      5.11 o
   9   5  11      149.34      131.34      8.00 o
  10   5  11       50.35       43.78      7.88 o
  11   5  11        4.89       -0.64      6.79 o
  12   5  11       29.99       28.04      8.09 o
  13   5  11       18.01        9.75      8.26 o
  14   5  11        2.84       18.95      8.82 o
  15   5  11        0.12       -2.28     13.67 o
  16   5  11       36.03       79.59     24.70 o
   0   6  11      329.25      368.78     31.31 o
   1   6  11       16.81        1.11     11.24 o
   2   6  11        9.69      -10.79     12.47 o
   3   6  11        5.30       -4.21      7.78 o
   4   6  11      373.50      384.65     12.60 o
   5   6  11      354.36      375.20     12.97 o
   6   6  11     1329.06     1318.77     21.89 o
   7   6  11       31.43       22.08      4.56 o
   8   6  11        9.81        8.51      4.54 o
   9   6  11        8.28        3.00      4.34 o
  10   6  11        8.75       18.48      4.96 o
  11   6  11       40.59       27.33      8.43 o
  12   6  11        3.86        4.86      8.19 o
  13   6  11        6.28        2.28      7.66 o
  14   6  11        6.92        2.11      8.00 o
  15   6  11       71.75      105.84     12.08 o
  16   6  11       13.16       31.43     17.67 o
   1   7  11      556.96      594.63     50.79 o
   2   7  11      385.41      405.58     24.45 o
   3   7  11      397.04      352.39     23.38 o
   4   7  11       81.77       83.45     14.92 o
   5   7  11       97.83      109.84     40.59 o
   6   7  11      253.16      226.84     20.41 o
   7   7  11        7.51        4.41      7.52 o
   8   7  11        7.19        1.06      7.05 o
   9   7  11       69.02       79.89     14.37 o
  10   7  11        1.78        7.92     18.32 o
  11   7  11        0.49      -15.98     15.98 o
  12   7  11       19.19       22.60     21.17 o
  13   7  11       10.12      -11.30     17.80 o
  14   7  11       15.55      -16.11     18.84 o
   0   8  11      475.87      526.35     42.74 o
   1   8  11       18.96       30.25     12.72 o
   2   8  11       64.51       76.57     15.61 o
   3   8  11       75.57       60.40     17.73 o
   4   8  11      149.68      148.94     19.47 o
   5   8  11      129.79      100.64     17.14 o
   6   8  11      101.23      123.00     18.37 o
   7   8  11       43.42       50.42     14.03 o
   8   8  11        1.13       -9.37     10.11 o
   9   8  11        3.59       31.44     20.91 o
  10   8  11        6.54       17.54     22.34 o
  11   8  11       12.83       13.73      9.69 o
  12   8  11       23.54       33.12     23.25 o
  13   8  11       42.61       53.78     26.50 o
   1   9  11      493.41      499.78     32.47 o
   2   9  11        8.87        9.34     12.73 o
   3   9  11      380.16      379.93     28.72 o
   4   9  11       46.87       45.97     15.19 o
   5   9  11      270.90      285.92     26.63 o
   6   9  11       43.27       20.50     18.25 o
   7   9  11       11.94       -4.28     12.69 o
   8   9  11        0.69        9.19     12.98 o
   9   9  11        4.32       25.07     22.47 o
  10   9  11        6.50        2.99     20.91 o
  11   9  11        0.29      -17.54     17.54 o
  12   9  11       23.86       38.45     27.93 o
   0  10  11      299.59      381.77     43.78 o
   1  10  11       56.58       63.16     44.43 o
   2  10  11       32.64       31.54     16.11 o
   3  10  11       82.34       63.62     17.72 o
   4  10  11        0.13       -4.90     13.64 o
   5  10  11       12.18       26.66     20.72 o
   6  10  11        0.84       16.74     14.73 o
   7  10  11        4.45        5.78     14.95 o
   8  10  11        0.40      -14.29     21.17 o
   9  10  11      102.60      100.54     33.77 o
  10  10  11        3.82      -22.73     22.73 o
   1  11  11      490.54      561.35     39.70 o
   2  11  11       15.87       30.74     16.66 o
   3  11  11      335.55      286.71     31.36 o
   4  11  11        0.46       -7.16     14.01 o
   5  11  11       21.96       28.26     17.25 o
   6  11  11        3.25       -8.69     13.56 o
   7  11  11       47.03       49.11     18.12 o
   0   0  12    21551.23    21823.68    341.50 o
   1   0  12     6324.60     6740.40     94.74 o
   2   0  12     6334.41     6178.81     88.12 o
   3   0  12      325.95      330.57     13.02 o
   4   0  12      664.60      575.48     17.75 o
   5   0  12     1224.95     1411.36     30.37 o
   6   0  12      249.41      317.07     25.96 o
   7   0  12      720.72      654.50     21.06 o
   8   0  12      392.31      377.27     17.00 o
   9   0  12      819.60      759.60     25.07 o
  10   0  12      101.69      109.12     12.42 o
  11   0  12       41.83       51.67     10.84 o
  12   0  12      349.18      302.23     15.38 o
  13   0  12       66.02       69.17     10.59 o
  14   0  12      593.11      616.71     28.54 o
  15   0  12        0.26       -9.73     10.61 o
  16   0  12       36.26       46.09     19.81 o
  17   0  12       13.45       15.27     13.83 o
  18   0  12        3.20      -12.15     12.15 o
   1   1  12      697.67      860.76     25.26 o
   2   1  12     2821.02     2800.14     32.64 o
   3   1  12       43.39       48.86      4.59 o
   4   1  12     1340.73     1356.89     20.39 o
   5   1  12      239.14      197.54      7.75 o
   6   1  12       32.36       32.80      4.83 o
   7   1  12        1.45        3.65      3.99 o
   8   1  12      159.21      136.71      7.41 o
   9   1  12        0.09       -0.72      4.34 o
  10   1  12     1002.49      965.98     18.81 o
  11   1  12      147.96      159.53      9.39 o
  12   1  12     1451.53     1491.55     23.05 o
  13   1  12      177.65      189.19     10.79 o
  14   1  12      489.51      534.83     18.79 o
  15   1  12       35.33       30.73      8.85 o
  16   1  12       57.25       71.62     11.26 o
  17   1  12        0.35       -8.60      8.60 o
  18   1  12        4.04       12.04     10.55 o
   0   2  12     4816.90     4590.72     67.91 o
   1   2  12      961.37     1028.97     15.04 o
   2   2  12     9318.18     9095.64     87.49 o
   3   2  12     2287.50     2393.77     34.74 o
   4   2  12     3500.72     3419.47     39.01 o
   5   2  12      202.92      188.95      7.19 o
   6   2  12      140.98      138.27      6.66 o
   7   2  12       40.18       37.80      4.98 o
   8   2  12        0.14        0.36      4.08 o
   9   2  12      106.24      108.38      6.31 o
  10   2  12      317.61      275.98      9.12 o
  11   2  12       16.41       30.97      6.80 o
  12   2  12       11.91       11.04      6.30 o
  13   2  12       58.93       30.85      7.52 o
  14   2  12        7.08       -5.78      7.21 o
  15   2  12       13.79       24.15     12.54 o
  16   2  12       43.60       44.12     11.54 o
  17   2  12       41.16       20.29     10.86 o
  18   2  12       12.48        6.27     10.84 o
   1   3  12     1821.89     1865.36     19.62 o
   2   3  12      333.80      360.88      9.81 o
   3   3  12     2117.02     2175.46     22.25 o
   4   3  12       56.25       61.61      3.86 o
   5   3  12     1160.81     1166.02     16.38 o
   6   3  12      779.18      715.07     15.09 o
   7   3  12      648.33      638.35     11.67 o
   8   3  12     2200.20     2170.89     25.99 o
   9   3  12      171.14      169.83      7.58 o
  10   3  12     1592.48     1614.82     22.46 o
  11   3  12       51.85       50.18      7.27 o
  12   3  12     1070.29     1073.20     23.32 o
  13   3  12        0.01       -3.89      6.33 o
  14   3  12      470.64      513.12     17.55 o
  15   3  12        6.26        5.41      8.86 o
  16   3  12       68.13       69.88     15.93 o
  17   3  12        0.02      -12.57     14.76 o
   0   4  12      278.75      238.59      8.23 o
   1   4  12       20.19       15.75      2.58 o
   2   4  12      494.58      462.47      7.26 o
   3   4  12        6.89        8.13      2.55 o
   4   4  12     1103.47     1077.08     12.71 o
   5   4  12       84.55       86.02      4.54 o
   6   4  12       86.86       84.39      4.52 o
   7   4  12       24.35       20.62      3.89 o
   8   4  12      145.08      143.02      6.55 o
   9   4  12        7.98        4.72      4.64 o
  10   4  12      362.28      359.35     12.98 o
  11   4  12        3.30        7.35      6.48 o
  12   4  12       18.43       19.68      8.16 o
  13   4  12       34.84       33.57      9.34 o
  14   4  12        9.28        1.13      8.45 o
  15   4  12       46.37       42.80     17.59 o
  16   4  12       24.83       46.72     13.94 o
  17   4  12       27.44       50.55     19.91 o
   1   5  12      339.99      368.68      5.85 o
   2   5  12        0.11       -2.13      2.13 o
   3   5  12     2109.53     2169.14     19.24 o
   4   5  12       16.24       24.66      2.80 o
   5   5  12       41.53       41.17      3.73 o
   6   5  12     1775.04     1769.92     24.05 o
   7   5  12        1.18        2.03      4.08 o
   8   5  12     2076.76     2093.18     27.99 o
   9   5  12      280.53      264.16     12.04 o
  10   5  12      139.15      163.13     11.20 o
  11   5  12      150.75      137.60     11.12 o
  12   5  12       27.93       28.93      8.35 o
  13   5  12       28.12       27.41      8.99 o
  14   5  12       86.47       92.33     11.99 o
  15   5  12       20.36        9.47     11.24 o
  16   5  12      118.77      148.48     17.17 o
   0   6  12      151.45      189.00     24.55 o
   1   6  12      100.29      112.64     20.13 o
   2   6  12      866.44      782.88     43.78 o
   3   6  12        1.12        2.01      3.82 o
   4   6  12       68.10       73.26      6.65 o
   5   6  12       84.44       83.70      6.28 o
   6   6  12      566.50      522.66     10.88 o
   7   6  12      135.63      137.17      6.78 o
   8   6  12      310.09      330.60     10.96 o
   9   6  12       12.72       13.56      3.78 o
  10   6  12      285.35      276.05     11.51 o
  11   6  12       10.56        2.30      6.40 o
  12   6  12        0.80        5.25      7.06 o
  13   6  12       14.56        3.92      7.75 o
  14   6  12        9.73       18.25     10.86 o
  15   6  12       24.32       20.10     10.03 o
   1   7  12      435.02      425.08     31.24 o
   2   7  12       59.87       60.55     14.68 o
   3   7  12      298.91      287.97     22.45 o
   4   7  12       20.40       33.00     12.60 o
   5   7  12      107.87      116.64     16.95 o
   6   7  12      150.40      157.13     10.86 o
   7   7  12        8.87        5.79      5.51 o
   8   7  12      607.64      549.34     20.13 o
   9   7  12       12.11       13.99     10.13 o
  10   7  12      254.61      220.96     33.77 o
  11   7  12        5.96        1.43     16.50 o
  12   7  12       54.85       62.61     24.42 o
  13   7  12       49.68       38.06     23.90 o
  14   7  12       38.83       51.18     25.46 o
   0   8  12      116.13      125.87     26.37 o
   1   8  12       94.94       94.30     17.04 o
   2   8  12       23.27       48.13     14.24 o
   3   8  12       17.79       17.68     11.06 o
   4   8  12      520.68      545.21     31.15 o
   5   8  12        0.00        3.26     10.94 o
   6   8  12      205.01      262.72     23.50 o
   7   8  12       59.59       68.37     15.92 o
   8   8  12       20.62       25.27     29.68 o
   9   8  12        0.85       28.84     21.56 o
  10   8  12        2.07       -8.44     19.22 o
  11   8  12       59.82       43.04     11.67 o
  12   8  12       12.39       22.21     23.64 o
  13   8  12       22.20       24.29     25.46 o
   1   9  12      432.20      506.90     32.61 o
   2   9  12      210.58      216.18     24.11 o
   3   9  12       69.96      107.43     19.75 o
   4   9  12      257.58      302.37     26.74 o
   5   9  12       45.32       60.56     16.23 o
   6   9  12      384.96      364.90     28.64 o
   7   9  12       86.64       65.06     17.26 o
   8   9  12      156.07      152.52     35.01 o
   9   9  12       13.46       -6.88     20.91 o
  10   9  12       15.30       -1.04     22.99 o
  11   9  12        0.70       48.58     25.59 o
   0  10  12        8.60        7.79     19.48 o
   1  10  12        0.68       22.37     15.29 o
   2  10  12      209.01      222.56     26.13 o
   3  10  12       25.40       20.04     21.89 o
   4  10  12      124.18      137.70     23.51 o
   5  10  12       11.92       12.15     15.73 o
   6  10  12      203.24      203.86     43.26 o
   7  10  12        3.97       19.59     14.04 o
   8  10  12       13.12       14.29     23.77 o
   9  10  12       33.88       33.38     27.02 o
   1  11  12        7.41       29.34     17.79 o
   2  11  12       16.92       24.66     16.76 o
   3  11  12        1.06       -3.84     15.97 o
   4  11  12       52.62       48.90     19.08 o
   5  11  12       11.14       -0.06     15.07 o
   6  11  12       24.94       10.41     15.28 o
   1   1  13      386.83      475.27     11.10 o
   2   1  13      493.58      573.01     12.25 o
   3   1  13     2083.40     2353.14     29.67 o
   4   1  13        0.22       -3.69      3.69 o
   5   1  13       15.71       13.68      4.03 o
   6   1  13       24.71       19.11      4.39 o
   7   1  13      742.20      807.88     16.93 o
   8   1  13      271.52      252.44     10.29 o
   9   1  13      250.87      226.60      9.60 o
  10   1  13      303.31      271.31     10.81 o
  11   1  13      225.23      224.61     13.43 o
  12   1  13        4.82        5.34      6.30 o
  13   1  13      524.44      553.99     16.52 o
  14   1  13      268.03      272.27     14.55 o
  15   1  13        2.79        2.03      8.98 o
  16   1  13       10.55       22.40      9.21 o
  17   1  13        1.62        8.78      9.34 o
  18   1  13       10.87        1.70     10.72 o
   0   2  13      465.40      560.29     17.08 o
   1   2  13       22.23       41.10      4.14 o
   2   2  13       11.78       13.87      3.81 o
   3   2  13      523.24      530.14     11.93 o
   4   2  13       63.65       49.40      4.98 o
   5   2  13      395.06      418.44     11.25 o
   6   2  13      176.16      186.56      7.67 o
   7   2  13      201.05      182.17     10.53 o
   8   2  13        0.14       -4.05      4.05 o
   9   2  13       15.62       14.67      5.24 o
  10   2  13        0.25       -2.44      4.38 o
  11   2  13       27.61       21.49      6.59 o
  12   2  13      138.73      130.89      9.57 o
  13   2  13        0.30       -2.92      5.98 o
  14   2  13       42.37       30.43      7.67 o
  15   2  13        0.78       -8.26      8.26 o
  16   2  13       10.63       10.26      9.79 o
  17   2  13       53.26       71.01     12.82 o
   1   3  13      151.86      175.85      5.43 o
   2   3  13      124.20      122.32      4.87 o
   3   3  13      131.27      146.90      5.58 o
   4   3  13      141.07      119.99      6.47 o
   5   3  13      845.72      776.71     12.02 o
   6   3  13      281.68      267.38      7.81 o
   7   3  13      563.10      534.79     11.00 o
   8   3  13       10.59       10.70      4.33 o
   9   3  13       84.64       85.46      6.28 o
  10   3  13       14.84       15.82      5.06 o
  11   3  13      180.61      147.70      9.37 o
  12   3  13       28.48       32.71      7.75 o
  13   3  13       69.32       50.94      8.38 o
  14   3  13       20.68       36.98      8.27 o
  15   3  13       73.45       70.35     11.58 o
  16   3  13        2.11        6.87     11.04 o
  17   3  13        0.49        2.77     12.89 o
   0   4  13      622.17      605.99     13.27 o
   1   4  13      141.20      159.87      4.89 o
   2   4  13     1942.32     1904.95     17.43 o
   3   4  13       11.82       10.82      2.70 o
   4   4  13      684.95      646.33     10.02 o
   5   4  13     1263.34     1218.69     15.21 o
   6   4  13     1382.97     1365.41     20.83 o
   7   4  13      379.61      371.03      9.09 o
   8   4  13       11.89       10.34      4.75 o
   9   4  13       48.79       32.21      5.59 o
  10   4  13        4.01       -2.32      5.77 o
  11   4  13        8.33       -3.78      6.17 o
  12   4  13        1.81       -0.03      7.33 o
  13   4  13        7.34        5.72      8.23 o
  14   4  13       62.99       62.47     11.11 o
  15   4  13        9.01       15.43     11.23 o
  16   4  13        3.15       -0.59     11.96 o
  17   4  13        0.01       25.02     14.14 o
   1   5  13      349.35      378.57      7.97 o
   2   5  13      378.06      357.53      6.86 o
   3   5  13      594.96      541.38      7.85 o
   4   5  13        0.15        2.00      2.82 o
   5   5  13     2577.55     2481.48     23.46 o
   6   5  13      820.51      817.68     14.02 o
   7   5  13      375.78      351.68      9.93 o
   8   5  13       71.05       70.66      6.54 o
   9   5  13      134.02      122.97      8.68 o
  10   5  13       58.42       74.36      9.16 o
  11   5  13       23.21       24.29      7.93 o
  12   5  13       52.47       83.55     10.31 o
  13   5  13       26.39       28.75      8.79 o
  14   5  13       63.09       37.29     10.42 o
  15   5  13        2.89       -7.33     10.69 o
  16   5  13      138.43      198.41     18.93 o
   0   6  13       41.13       30.66     14.42 o
   1   6  13       42.42       31.58     11.63 o
   2   6  13        3.35        6.24      3.79 o
   3   6  13       74.79       68.97      6.24 o
   4   6  13      709.31      677.85     13.90 o
   5   6  13      406.94      413.70     11.19 o
   6   6  13        2.40        0.59      3.66 o
   7   6  13      934.29      903.63     17.24 o
   8   6  13      336.84      339.41      9.42 o
   9   6  13       24.00       14.26      4.49 o
  10   6  13        4.92       -2.81      6.12 o
  11   6  13       58.14       47.51      7.93 o
  12   6  13        3.84        6.02      7.44 o
  13   6  13       20.48       14.37      8.41 o
  14   6  13        9.13       -1.57      8.68 o
  15   6  13        5.22       -6.12      9.17 o
   1   7  13      514.63      496.14     27.91 o
   2   7  13      126.76      134.07     17.93 o
   3   7  13      315.60      237.45     21.21 o
   4   7  13      105.62       98.70     16.10 o
   5   7  13       31.41       24.10     12.03 o
   6   7  13       57.72       48.94      6.12 o
   7   7  13       38.08       33.71      6.61 o
   8   7  13      120.16      120.20     12.91 o
   9   7  13      342.51      373.85     40.27 o
  10   7  13       62.04       43.91     21.04 o
  11   7  13       23.36        7.14     18.84 o
  12   7  13        0.06      -18.45     18.45 o
  13   7  13        7.30       -6.11     19.74 o
  14   7  13      100.53      112.88     31.70 o
   0   8  13        6.20       21.43     18.06 o
   1   8  13       25.87       38.82     13.85 o
   2   8  13      201.19      256.30     23.20 o
   3   8  13        0.60       17.59     11.52 o
   4   8  13       38.36       32.91     13.86 o
   5   8  13        3.37      -12.36     14.35 o
   6   8  13        0.44       16.74     12.35 o
   7   8  13       20.13       12.51     13.17 o
   8   8  13       10.75       24.84     12.96 o
   9   8  13       84.63       66.77     26.24 o
  10   8  13        6.08       -3.50      8.87 o
  11   8  13        0.29       -5.47     11.17 o
  12   8  13        0.72       -3.11     11.20 o
  13   8  13        8.02        8.96     22.08 o
   1   9  13        3.58        1.00     12.52 o
   2   9  13      211.93      193.89     23.46 o
   3   9  13      113.58       97.79     19.68 o
   4   9  13        2.58       14.90     12.86 o
   5   9  13       12.33        8.06     13.13 o
   6   9  13       45.37       37.41     15.44 o
   7   9  13        3.94       14.00     17.54 o
   8   9  13       10.71       -8.24     20.39 o
   9   9  13        3.92       -2.47     23.51 o
  10   9  13       25.89       13.25     22.86 o
  11   9  13        5.12       13.90     24.42 o
   0  10  13      437.91      379.69     45.59 o
   1  10  13        0.82       -5.10     14.00 o
   2  10  13      132.71      142.24     23.45 o
   3  10  13        1.12       12.93     14.90 o
   4  10  13       60.50       80.08     20.59 o
   5  10  13       10.74        5.68     14.03 o
   6  10  13       86.63      103.46     23.90 o
   7  10  13       41.73       25.89     16.25 o
   8  10  13       23.27       21.30     24.94 o
   9  10  13       15.01       63.00     28.97 o
   1  11  13        1.60       13.07     35.40 o
   2  11  13        0.00        6.28     25.59 o
   3  11  13        3.21       18.80     16.94 o
   4  11  13       81.25       86.48     21.66 o
   5  11  13        0.67      -11.46     20.00 o
   6  11  13       39.99       43.78     22.08 o
   0   0  14       36.86       46.35      8.65 o
   1   0  14        0.04       10.63      5.37 o
   2   0  14     3417.84     3659.26     58.82 o
   3   0  14      179.69      187.89     10.68 o
   4   0  14     1449.41     1490.72     31.92 o
   5   0  14      112.64       82.36      8.95 o
   6   0  14      160.50      195.73     13.47 o
   7   0  14      576.83      562.92     20.52 o
   8   0  14       28.71       15.51      7.49 o
   9   0  14      680.32      685.18     24.60 o
  10   0  14        8.59        8.53      8.09 o
  11   0  14      918.07      859.70     26.24 o
  12   0  14       61.23       59.95     10.43 o
  13   0  14      207.59      177.87     14.02 o
  14   0  14       77.60       97.10     17.25 o
  15   0  14        1.45       -2.50     14.87 o
  16   0  14       28.35       19.28     13.25 o
  17   0  14      121.82      114.99     18.43 o
   1   1  14     9438.64     9585.75     86.19 o
   2   1  14     1852.51     1952.91     26.29 o
   3   1  14      418.48      386.03     11.40 o
   4   1  14      207.06      226.87      8.82 o
   5   1  14      114.57      106.62     10.16 o
   6   1  14       16.30       12.47      4.43 o
   7   1  14      165.94      151.88      8.53 o
   8   1  14       19.54       23.12      5.60 o
   9   1  14      288.09      285.95     10.73 o
  10   1  14       19.81       13.84      5.90 o
  11   1  14       61.22       53.97      7.52 o
  12   1  14      142.77      117.08      9.42 o
  13   1  14       37.06       42.45      7.98 o
  14   1  14        1.41        5.29      8.02 o
  15   1  14       71.38       76.31     10.87 o
  16   1  14        0.22       -0.26      8.53 o
  17   1  14       28.09       28.33     10.47 o
   0   2  14     5183.52     5754.66     96.58 o
   1   2  14      386.72      467.43     10.49 o
   2   2  14      990.03      970.87     16.70 o
   3   2  14      191.27      172.84      7.39 o
   4   2  14      782.30      686.84     16.36 o
   5   2  14      433.37      377.45     11.21 o
   6   2  14      836.86      820.50     15.55 o
   7   2  14      624.81      612.95     13.78 o
   8   2  14      107.17      105.65      7.35 o
   9   2  14     1377.03     1249.38     21.64 o
  10   2  14      390.29      379.82     15.19 o
  11   2  14     1654.60     1625.35     26.83 o
  12   2  14       53.75       55.67      7.92 o
  13   2  14      451.12      442.73     15.06 o
  14   2  14       23.97       28.32      7.72 o
  15   2  14      228.58      208.91     15.32 o
  16   2  14        6.12        5.56     10.08 o
  17   2  14       11.80       -9.40      9.40 o
   1   3  14     8228.36     7790.90     59.63 o
   2   3  14      686.13      732.89     11.58 o
   3   3  14     6828.22     6746.11     55.98 o
   4   3  14      125.75      134.37      6.11 o
   5   3  14     1879.96     1709.47     20.42 o
   6   3  14      275.80      259.10      7.87 o
   7   3  14      561.40      577.39     12.47 o
   8   3  14       27.70       19.33      4.90 o
   9   3  14       10.96        3.01      4.51 o
  10   3  14       18.95       11.30      4.92 o
  11   3  14       39.89       29.99      8.13 o
  12   3  14        1.84        8.10      6.65 o
  13   3  14        0.32       -6.46      6.46 o
  14   3  14       28.84       32.90      8.42 o
  15   3  14       53.21       60.24     13.14 o
  16   3  14      139.57      169.79     16.87 o
  17   3  14      150.14      212.63     21.40 o
   0   4  14     1224.78     1253.07     20.91 o
   1   4  14      525.16      536.43      8.88 o
   2   4  14      385.98      381.20      7.68 o
   3   4  14      107.57       85.58      4.13 o
   4   4  14      798.18      780.18     13.60 o
   5   4  14     2461.86     2405.23     24.67 o
   6   4  14     1738.41     1785.03     20.23 o
   7   4  14      565.22      558.17     12.53 o
   8   4  14        2.20       -4.71      4.71 o
   9   4  14      480.15      491.91     17.17 o
  10   4  14        0.06       -3.51      5.86 o
  11   4  14       55.17       45.23      8.22 o
  12   4  14      100.59       81.71     13.12 o
  13   4  14      152.98      175.30     14.02 o
  14   4  14        6.68       10.05      9.35 o
  15   4  14       15.59        3.11     15.80 o
  16   4  14        0.10       -3.72     11.82 o
   1   5  14      795.01      757.47      9.82 o
   2   5  14      140.62      144.63      4.63 o
   3   5  14      574.26      533.66      8.87 o
   4   5  14      169.52      156.17      5.50 o
   5   5  14     1439.64     1398.24     17.18 o
   6   5  14      240.53      229.85      8.15 o
   7   5  14      517.86      540.14     13.28 o
   8   5  14      310.13      280.50     11.57 o
   9   5  14      232.15      251.71     11.29 o
  10   5  14        4.14        3.20      6.88 o
  11   5  14       53.64       73.99      9.88 o
  12   5  14       84.54       91.05     10.83 o
  13   5  14        0.06       -4.35      7.82 o
  14   5  14        0.37       -2.39      8.82 o
  15   5  14       88.83      101.77     13.43 o
  16   5  14       55.18       72.47     15.35 o
   0   6  14       13.11        8.27      6.50 o
   1   6  14      209.59      218.12      8.55 o
   2   6  14        7.03       10.34      3.41 o
   3   6  14      436.07      469.89     14.24 o
   4   6  14      147.08      152.69      5.65 o
   5   6  14       23.82       10.18      4.40 o
   6   6  14      835.07      821.57     15.79 o
   7   6  14       40.63       52.89      7.47 o
   8   6  14        5.76       -1.26      3.90 o
   9   6  14       51.06       50.33      5.53 o
  10   6  14       58.37       40.04      7.72 o
  11   6  14       91.37       89.49      9.55 o
  12   6  14       12.37        7.80      7.78 o
  13   6  14        3.39        0.38      7.93 o
  14   6  14        0.40       -8.72      8.72 o
  15   6  14        0.32        0.99     12.75 o
   1   7  14       11.14       19.46     11.00 o
   2   7  14      206.33      252.20     22.04 o
   3   7  14       45.29       43.03     13.06 o
   4   7  14       83.35       72.92     15.18 o
   5   7  14       86.07      102.31      8.25 o
   6   7  14        0.65        2.42      5.26 o
   7   7  14      272.16      279.97     19.55 o
   8   7  14      168.23      137.07     12.64 o
   9   7  14        3.58       -8.55      8.55 o
  10   7  14       10.28       13.51     11.38 o
  11   7  14       35.18       41.24     15.39 o
  12   7  14       23.56       22.21     22.08 o
  13   7  14        2.21      -19.22     19.22 o
  14   7  14       22.90       18.97     22.99 o
   0   8  14     1369.88     1324.57     68.59 o
   1   8  14      110.71       75.89     58.39 o
   2   8  14       82.52       50.67     26.63 o
   3   8  14       37.54       30.69     19.03 o
   4   8  14        1.36       -3.10     10.41 o
   5   8  14      285.71      266.96     24.18 o
   6   8  14        2.30      -11.33     18.45 o
   7   8  14       17.64       11.38     31.63 o
   8   8  14      130.64      137.26     19.28 o
   9   8  14        5.91       -4.68     18.97 o
  10   8  14       25.69        8.22     11.56 o
  11   8  14       49.95       39.16     14.81 o
  12   8  14        4.13        0.62     11.58 o
   1   9  14        7.05       13.38     14.03 o
   2   9  14        2.63        0.01     12.95 o
   3   9  14       16.20        7.23     12.91 o
   4   9  14       42.68       47.99     23.06 o
   5   9  14      281.62      310.88     27.50 o
   6   9  14        4.48        2.31     12.58 o
   7   9  14       84.06      125.63     21.03 o
   8   9  14       35.65       29.94     15.72 o
   9   9  14       32.09        4.42     21.04 o
  10   9  14       49.36       80.80     30.40 o
  11   9  14        9.45       -0.91     21.43 o
   0  10  14        1.81      -18.06     18.19 o
   1  10  14       25.54       -2.22     14.70 o
   2  10  14      168.68      156.45     24.29 o
   3  10  14        6.03        8.06     13.94 o
   4  10  14       25.63       14.82     15.35 o
   5  10  14      156.87      171.84     26.04 o
   6  10  14        0.11       -6.42     22.54 o
   7  10  14      138.82      156.90     23.61 o
   8  10  14        4.17       -2.99     24.03 o
   9  10  14       67.19      108.72     33.90 o
   1  11  14       68.51       94.92     21.55 o
   2  11  14        4.37       -8.60     17.93 o
   3  11  14       23.13       49.60     18.90 o
   4  11  14        0.21        2.80     14.96 o
   5  11  14       20.05       34.79     30.92 o
   1   1  15      655.29      786.75     39.09 o
   2   1  15      287.47      319.00     10.81 o
   3   1  15       20.08       24.28      4.49 o
   4   1  15      295.95      305.52     10.08 o
   5   1  15     1684.17     1600.19     24.61 o
   6   1  15       96.04      100.32      7.11 o
   7   1  15       37.38       25.49      7.91 o
   8   1  15      741.89      703.15     21.23 o
   9   1  15      161.54      165.20     10.00 o
  10   1  15      883.24      832.38     18.63 o
  11   1  15       23.82        1.18      7.18 o
  12   1  15       27.21       25.89      7.91 o
  13   1  15        6.26        4.81      6.09 o
  14   1  15      100.57       81.68     10.63 o
  15   1  15        0.00       -7.71      7.71 o
  16   1  15       78.87       79.63     11.74 o
  17   1  15        2.57        4.18      9.49 o
   0   2  15     3460.80     3526.18     57.62 o
   1   2  15      208.41      226.91      8.81 o
   2   2  15      266.95      282.65     10.58 o
   3   2  15       94.05       93.20      6.25 o
   4   2  15      748.92      726.34     15.25 o
   5   2  15      344.69      329.45     11.03 o
   6   2  15     1027.06     1020.14     19.41 o
   7   2  15      418.01      440.93     12.39 o
   8   2  15        1.43       -4.46      4.46 o
   9   2  15       93.33      102.62      7.93 o
  10   2  15        2.98       -5.34      5.51 o
  11   2  15       30.56       25.32      6.89 o
  12   2  15        1.18       -5.64      5.64 o
  13   2  15       10.04        9.15      6.58 o
  14   2  15       16.16        7.54      7.00 o
  15   2  15        6.20       -1.69      8.88 o
  16   2  15        0.41       -9.43      9.46 o
  17   2  15       31.44       18.73     11.71 o
   1   3  15      406.12      422.32     10.51 o
   2   3  15       11.57       11.34      3.27 o
   3   3  15       23.97       33.53      4.96 o
   4   3  15       52.13       52.40      4.85 o
   5   3  15        1.58        2.22      4.02 o
   6   3  15      453.19      407.42     10.75 o
   7   3  15       12.44        7.66      4.49 o
   8   3  15        5.71        7.91      5.54 o
   9   3  15      658.44      652.45     14.29 o
  10   3  15      299.55      298.70     10.39 o
  11   3  15       26.74       32.67      7.66 o
  12   3  15       29.62       29.72      7.60 o
  13   3  15       17.19        8.23      7.57 o
  14   3  15       16.50       23.60      8.14 o
  15   3  15       14.21       15.44     10.53 o
  16   3  15        0.23       -1.30     14.81 o
  17   3  15        2.03       -3.05     13.48 o
   0   4  15      643.31      674.35     15.14 o
   1   4  15        0.18       -2.61      2.61 o
   2   4  15        0.79        2.10      2.78 o
   3   4  15       88.32       79.50      4.61 o
   4   4  15      419.29      390.25      8.88 o
   5   4  15      509.62      515.09     10.41 o
   6   4  15       20.12       16.53      4.32 o
   7   4  15     1291.68     1247.92     23.69 o
   8   4  15       14.88       18.09      5.29 o
   9   4  15      567.04      585.91     14.68 o
  10   4  15       12.17       18.80      6.95 o
  11   4  15        0.42       -6.83      6.83 o
  12   4  15        0.57       -8.78      8.78 o
  13   4  15      117.10      139.98     13.11 o
  14   4  15        0.59       -2.82      8.94 o
  15   4  15       60.97       59.14     16.19 o
  16   4  15        2.59        9.32     12.21 o
   1   5  15      573.49      547.80      9.12 o
   2   5  15      729.73      736.47     10.75 o
   3   5  15     1371.14     1340.81     16.29 o
   4   5  15     1438.21     1347.84     16.70 o
   5   5  15      535.56      551.76     12.49 o
   6   5  15      546.14      544.94     13.35 o
   7   5  15      321.88      303.74     12.02 o
   8   5  15      405.77      404.07     16.83 o
   9   5  15        6.31        8.64      6.03 o
  10   5  15      129.73      119.81     10.88 o
  11   5  15       16.12       23.20      8.22 o
  12   5  15       22.67       21.10     10.39 o
  13   5  15        9.82       16.64      9.07 o
  14   5  15        9.29        9.77      9.43 o
  15   5  15       18.69       14.63     10.65 o
   0   6  15       86.31      100.79      7.72 o
   1   6  15       37.06       43.79      4.28 o
   2   6  15      141.94      130.90      5.88 o
   3   6  15      802.49      781.63     12.36 o
   4   6  15        5.12        5.88      3.76 o
   5   6  15      201.03      195.04      7.96 o
   6   6  15       50.90       49.44      5.72 o
   7   6  15      254.72      255.67      7.39 o
   8   6  15       18.58       18.10      6.29 o
   9   6  15       62.50       78.43     10.16 o
  10   6  15       33.43       22.33      7.41 o
  11   6  15      231.49      228.62     12.82 o
  12   6  15        0.59       -7.00      7.00 o
  13   6  15        1.08        6.37      8.15 o
  14   6  15       67.26       68.08     11.33 o
  15   6  15       65.97       83.67     12.52 o
   1   7  15      164.70      182.16     27.67 o
   2   7  15       28.29       36.44     12.11 o
   3   7  15       16.28       43.63     20.13 o
   4   7  15        8.89        9.89     10.35 o
   5   7  15      353.56      336.85     12.07 o
   6   7  15      624.37      588.37     31.58 o
   7   7  15       51.41       39.70      9.72 o
   8   7  15      662.43      617.24     18.44 o
   9   7  15       26.44       27.87      9.07 o
  10   7  15       34.92       34.86     13.10 o
  11   7  15        1.17        2.45     11.86 o
  12   7  15       13.04       18.30     13.51 o
  13   7  15       12.23        0.49      8.76 o
   0   8  15       11.66       -6.11     14.81 o
   1   8  15      373.44      367.98     27.78 o
   2   8  15       25.61       30.51     12.98 o
   3   8  15      104.11       85.43     17.61 o
   4   8  15        0.01       -4.09     10.20 o
   5   8  15       97.27       76.07     16.74 o
   6   8  15        3.03       -7.96     19.94 o
   7   8  15      124.23      105.19     25.72 o
   8   8  15      116.19      127.84     26.11 o
   9   8  15        6.30       23.77     22.21 o
  10   8  15        8.82        2.93     17.47 o
  11   8  15       66.81       46.30     29.16 o
  12   8  15        2.99      -10.24     10.24 o
   1   9  15       31.41        0.71     12.90 o
   2   9  15        6.06        0.76     12.81 o
   3   9  15        8.01        0.52     13.16 o
   4   9  15       50.52       36.18     15.06 o
   5   9  15       16.84       20.42     14.31 o
   6   9  15       25.82       37.53     20.65 o
   7   9  15      132.95      101.50     19.87 o
   8   9  15       10.60      -19.48     19.48 o
   9   9  15       42.09       12.86     24.16 o
  10   9  15       27.66        6.49     22.73 o
   0  10  15       18.94       26.37     20.65 o
   1  10  15       41.86       -1.82     18.06 o
   2  10  15        0.26       21.83     16.40 o
   3  10  15       33.06       33.21     25.85 o
   4  10  15        8.04       30.59     23.90 o
   5  10  15       39.66       31.67     16.35 o
   6  10  15        3.41        1.03     13.51 o
   7  10  15       35.04       55.93     18.51 o
   8  10  15        6.46      -22.47     22.47 o
   1  11  15        0.87      -10.68     27.08 o
   2  11  15        3.95       40.36     17.81 o
   3  11  15       56.64       57.27     23.64 o
   4  11  15        6.02        5.56     22.08 o
   0   0  16     1279.57     1155.08     53.97 o
   1   0  16     3310.34     3831.09     62.72 o
   2   0  16     1914.16     1778.56     36.57 o
   3   0  16       60.24       62.44      8.17 o
   4   0  16     1616.44     1649.87     35.62 o
   5   0  16       62.21       55.86      8.42 o
   6   0  16      409.19      456.89     18.67 o
   7   0  16     1116.46     1091.46     38.19 o
   8   0  16      505.84      494.34     21.24 o
   9   0  16      669.65      689.38     25.37 o
  10   0  16       29.43       25.09     10.32 o
  11   0  16      191.25      155.41     15.57 o
  12   0  16      268.82      269.68     16.09 o
  13   0  16      325.44      326.99     19.89 o
  14   0  16       12.04       19.63     19.93 o
  15   0  16        0.48      -10.20     10.20 o
  16   0  16       52.07       40.57     14.26 o
  17   0  16        0.02      -10.55     13.05 o
   1   1  16       18.68       20.83      4.08 o
   2   1  16      585.36      563.49     13.23 o
   3   1  16      354.25      343.50     12.28 o
   4   1  16       92.77       76.50      6.37 o
   5   1  16      286.51      272.35     13.29 o
   6   1  16      639.65      593.02     14.92 o
   7   1  16      357.00      328.90     13.26 o
   8   1  16     1329.18     1308.71     24.28 o
   9   1  16      143.72      136.48      9.66 o
  10   1  16     1297.75     1252.74     23.21 o
  11   1  16       46.37       66.51      9.20 o
  12   1  16      307.18      302.98     12.81 o
  13   1  16       16.61       21.22      6.61 o
  14   1  16      214.20      219.58     15.53 o
  15   1  16       13.40        4.11      8.56 o
  16   1  16        6.41        8.60      9.50 o
  17   1  16        1.41        2.37      9.57 o
   0   2  16     7126.77     7029.59     88.57 o
   1   2  16      250.11      288.14      9.96 o
   2   2  16     4447.07     4284.91     44.80 o
   3   2  16      255.50      253.48     11.54 o
   4   2  16      887.60      797.28     16.67 o
   5   2  16        1.79       -4.16      4.16 o
   6   2  16      320.20      356.21     12.07 o
   7   2  16     4312.22     4256.55     47.27 o
   8   2  16       23.02       32.01      6.18 o
   9   2  16       43.25       46.47      7.96 o
  10   2  16      610.17      572.57     15.95 o
  11   2  16        7.97       11.17      6.45 o
  12   2  16       37.64       34.64      8.07 o
  13   2  16       38.34       43.38      8.30 o
  14   2  16        0.36       -4.62      7.10 o
  15   2  16      111.41       96.47     13.03 o
  16   2  16       22.13       34.41     11.28 o
  17   2  16      122.37      161.19     16.53 o
   1   3  16      178.55      222.41      7.40 o
   2   3  16        7.86        4.08      3.57 o
   3   3  16      913.93      906.15     14.17 o
   4   3  16     1155.23     1143.67     17.49 o
   5   3  16     1249.10     1245.29     25.04 o
   6   3  16     1148.59     1140.33     19.75 o
   7   3  16        0.23        0.09      4.49 o
   8   3  16     2320.92     2232.56     28.22 o
   9   3  16       13.36       20.01      5.41 o
  10   3  16     1202.09     1110.07     19.41 o
  11   3  16       14.19       21.76      7.10 o
  12   3  16      810.14      790.49     21.10 o
  13   3  16       83.55       62.46      9.39 o
  14   3  16       97.80      115.01     13.65 o
  15   3  16        1.47       -2.62     10.17 o
  16   3  16      105.24      120.42     18.43 o
   0   4  16     1252.06     1318.00     22.95 o
   1   4  16        8.37        4.56      3.08 o
   2   4  16     1425.84     1308.53     16.33 o
   3   4  16      180.65      174.66      6.05 o
   4   4  16      582.98      592.48     10.49 o
   5   4  16      718.05      697.01     13.00 o
   6   4  16      754.21      740.53     14.60 o
   7   4  16      524.48      495.61     14.09 o
   8   4  16      583.02      590.44     14.70 o
   9   4  16      813.34      864.57     19.15 o
  10   4  16        6.62        7.30      6.97 o
  11   4  16        0.57        9.46      7.95 o
  12   4  16       18.31       11.39      9.54 o
  13   4  16      112.30      132.32     18.34 o
  14   4  16       90.35       91.73     19.28 o
  15   4  16      139.75      174.21     18.36 o
  16   4  16       49.42       49.02     20.47 o
   1   5  16        2.09        1.72      3.44 o
   2   5  16      438.38      423.89      9.13 o
   3   5  16      462.86      481.02      9.88 o
   4   5  16      650.11      600.78     11.76 o
   5   5  16      380.80      378.81     10.85 o
   6   5  16      407.24      406.97     12.19 o
   7   5  16       14.92       30.13      6.71 o
   8   5  16       20.06       17.27      6.46 o
   9   5  16       18.93       18.35      9.56 o
  10   5  16      233.66      266.06     14.29 o
  11   5  16        6.53       10.69      7.88 o
  12   5  16      114.64      109.61     11.87 o
  13   5  16       15.61       19.28      9.46 o
  14   5  16       27.34       36.10     11.75 o
  15   5  16       50.62       48.24     11.98 o
   0   6  16      297.33      278.75     26.33 o
   1   6  16      343.39      325.20      7.97 o
   2   6  16       29.95       21.00      3.91 o
   3   6  16      464.84      433.76      9.98 o
   4   6  16      249.41      240.06      8.95 o
   5   6  16       38.13       39.04      4.63 o
   6   6  16      588.20      576.74     10.45 o
   7   6  16        3.84       -0.11      4.05 o
   8   6  16       25.98       21.44      5.07 o
   9   6  16       23.34       35.19      6.75 o
  10   6  16        2.53       -2.42      6.54 o
  11   6  16      132.00      114.02     10.70 o
  12   6  16        0.02        0.41      7.67 o
  13   6  16       33.75       35.21      9.62 o
  14   6  16        1.09       -2.53      9.15 o
   1   7  16       58.26       73.97     15.61 o
   2   7  16        5.12       -7.66      9.64 o
   3   7  16       72.40       53.01     13.72 o
   4   7  16       20.14       15.90      7.67 o
   5   7  16       95.85      101.95      8.17 o
   6   7  16       82.56       71.96     10.43 o
   7   7  16        2.22        6.99      6.30 o
   8   7  16        1.61        6.00      6.81 o
   9   7  16      437.83      408.97     23.92 o
  10   7  16        1.30       11.96     12.14 o
  11   7  16       31.57       24.84     12.91 o
  12   7  16        0.04       -9.47     10.78 o
  13   7  16       34.18       38.58     19.93 o
   0   8  16       47.61       30.79     20.00 o
   1   8  16        0.21       -9.12     11.37 o
   2   8  16      201.42      241.44     25.85 o
   3   8  16       59.86       29.71     13.56 o
   4   8  16      276.47      330.28     26.71 o
   5   8  16       33.87       36.71     13.70 o
   6   8  16      145.92      160.39     21.76 o
   7   8  16       32.00       10.39     16.43 o
   8   8  16      313.38      313.33     25.90 o
   9   8  16        0.38       -4.28      9.05 o
  10   8  16        8.15       -9.71      9.71 o
  11   8  16        0.17        8.63     11.23 o
  12   8  16        6.60        3.15     12.18 o
   1   9  16        5.29       17.10     13.90 o
   2   9  16        0.36        9.68     12.57 o
   3   9  16       81.61       99.92     19.22 o
   4   9  16       58.96       86.58     22.86 o
   5   9  16       22.83       12.79     19.03 o
   6   9  16       61.98       65.67     25.65 o
   7   9  16        2.57       -9.26     12.84 o
   8   9  16       63.57       66.64     28.19 o
   9   9  16        0.96      -19.35     19.35 o
  10   9  16        0.03      -11.82     24.03 o
   0  10  16      194.37      211.21     38.84 o
   1  10  16        0.23       26.00     16.82 o
   2  10  16       85.73       80.95     19.99 o
   3  10  16        1.23        1.96     14.70 o
   4  10  16      123.18      101.40     27.15 o
   5  10  16        2.16       11.94     15.88 o
   6  10  16       48.79       62.34     31.18 o
   7  10  16        1.99       -3.55     14.46 o
   1  11  16        0.32       23.96     17.22 o
   2  11  16       51.75       78.40     22.23 o
   3  11  16        2.87       13.76     16.07 o
   1   1  17      942.00     1039.92     17.47 o
   2   1  17       52.38       65.63      6.00 o
   3   1  17       41.64       31.50      5.21 o
   4   1  17       32.04       21.98      5.02 o
   5   1  17       32.72       24.02      5.53 o
   6   1  17       12.71       21.16      5.66 o
   7   1  17       61.04       61.96      9.69 o
   8   1  17       14.50       29.00      6.89 o
   9   1  17        8.03       -2.65      6.31 o
  10   1  17       10.11        9.72      6.24 o
  11   1  17        7.28       13.79      8.82 o
  12   1  17       21.97       21.75      7.29 o
  13   1  17       72.87       59.90      7.95 o
  14   1  17        5.71       -0.67      8.89 o
  15   1  17       57.27       50.82     10.99 o
  16   1  17       19.86       -8.67      8.67 o
  17   1  17        0.68        8.32     10.06 o
   0   2  17      284.17      389.97     14.50 o
   1   2  17      190.29      179.17      7.74 o
   2   2  17       92.81      127.80     14.32 o
   3   2  17      804.75      815.97     16.78 o
   4   2  17      186.70      208.66      9.23 o
   5   2  17      440.94      410.09     12.86 o
   6   2  17      326.94      284.50     11.20 o
   7   2  17     1252.69     1203.78     21.36 o
   8   2  17      158.90      154.65      9.07 o
   9   2  17       60.93       73.61      7.87 o
  10   2  17        5.53       -4.27      6.71 o
  11   2  17      368.07      353.97     13.51 o
  12   2  17        1.55       -6.10      6.10 o
  13   2  17       22.40       17.25      7.54 o
  14   2  17        0.63       -7.12      7.21 o
  15   2  17       14.57        9.39     10.28 o
  16   2  17        2.32        1.17      9.80 o
   1   3  17        5.47        3.76      3.86 o
   2   3  17      279.00      239.62      8.62 o
   3   3  17       45.43       37.39      5.15 o
   4   3  17      218.97      183.57      8.24 o
   5   3  17      105.08       95.75      7.01 o
   6   3  17     1391.38     1421.86     27.53 o
   7   3  17      151.86      141.04      8.03 o
   8   3  17      230.37      232.36      9.54 o
   9   3  17        1.11       -0.50      5.00 o
  10   3  17       81.01       88.86      7.53 o
  11   3  17        2.99       -3.80      6.31 o
  12   3  17       70.62       65.78      9.07 o
  13   3  17        0.69        3.10      7.34 o
  14   3  17        0.05        9.87      8.89 o
  15   3  17       24.68       12.67     10.86 o
  16   3  17       28.37       38.29     17.67 o
   0   4  17     1912.01     1739.84     28.34 o
   1   4  17      558.70      568.89     10.75 o
   2   4  17       13.89        8.58      3.13 o
   3   4  17        0.01        0.56      3.55 o
   4   4  17      267.27      230.81      7.49 o
   5   4  17        8.64        5.04      5.04 o
   6   4  17       68.22       76.10      7.44 o
   7   4  17      960.00      933.48     18.24 o
   8   4  17      882.23      835.16     18.95 o
   9   4  17      460.98      496.25     15.10 o
  10   4  17       83.96       82.04     10.49 o
  11   4  17        2.43        1.68      7.93 o
  12   4  17        0.09       -6.32      8.00 o
  13   4  17       54.01       46.22     10.72 o
  14   4  17       37.50       44.90     11.29 o
  15   4  17        0.67      -11.19     11.19 o
   1   5  17        1.86        8.86      4.04 o
   2   5  17      123.95      129.59      6.29 o
   3   5  17        6.37        5.87      4.05 o
   4   5  17      946.68      979.95     16.72 o
   5   5  17        2.91        4.47      4.60 o
   6   5  17      192.39      178.49      9.96 o
   7   5  17      251.14      236.97     11.28 o
   8   5  17      417.86      385.93     14.38 o
   9   5  17      249.98      249.62     11.98 o
  10   5  17      187.10      183.12     16.73 o
  11   5  17        6.89        5.36      8.06 o
  12   5  17      167.47      204.80     16.41 o
  13   5  17       28.19       26.66     10.21 o
  14   5  17       63.26       80.82     12.64 o
  15   5  17       68.71       95.10     13.84 o
   0   6  17        0.11       -3.33      3.33 o
   1   6  17      111.23      117.19      6.06 o
   2   6  17      754.54      723.18     12.24 o
   3   6  17       44.90       38.98      4.24 o
   4   6  17       35.71       27.49      3.62 o
   5   6  17      103.44      110.12      5.31 o
   6   6  17      400.25      375.13      9.93 o
   7   6  17        0.86       -4.12      4.12 o
   8   6  17      103.60      106.79      8.40 o
   9   6  17       14.66       17.71      6.53 o
  10   6  17       32.05       30.76      8.24 o
  11   6  17        2.87        4.74      7.69 o
  12   6  17        0.70        9.50      8.18 o
  13   6  17        4.82        2.93     11.06 o
  14   6  17        0.74       -9.28      9.28 o
   1   7  17       38.49       52.60     14.50 o
   2   7  17      386.68      373.42     27.05 o
   3   7  17        0.01       -0.19      4.61 o
   4   7  17       19.98       19.20      5.75 o
   5   7  17      203.28      194.40     13.67 o
   6   7  17       28.76       23.26      6.53 o
   7   7  17        4.57        8.81      6.76 o
   8   7  17        6.62        6.39      7.10 o
   9   7  17      179.48      152.15     13.32 o
  10   7  17       44.02       59.41     11.20 o
  11   7  17       11.60        9.44      8.16 o
  12   7  17       32.16       34.83      9.94 o
  13   7  17        4.13        6.60      9.63 o
   0   8  17        7.36       15.07     17.67 o
   1   8  17       80.56       77.48     17.40 o
   2   8  17        0.97       -5.33     11.09 o
   3   8  17        0.03       -8.35     11.04 o
   4   8  17      260.49      255.84     24.94 o
   5   8  17       24.01       19.12     13.81 o
   6   8  17        3.42       -1.82     11.20 o
   7   8  17       25.59       38.31     15.35 o
   8   8  17      204.74      254.53     24.66 o
   9   8  17       17.65       19.84     10.39 o
  10   8  17        5.32       -9.57     10.73 o
  11   8  17        3.86        7.80     11.91 o
   1   9  17       23.22       16.64     14.65 o
   2   9  17        7.87       -4.87     12.43 o
   3   9  17       64.94       48.11     16.62 o
   4   9  17       20.57       14.31     14.20 o
   5   9  17       84.08       64.76     18.05 o
   6   9  17       12.59       19.65     14.81 o
   7   9  17        1.49      -12.18     12.18 o
   8   9  17       74.50       89.76     31.57 o
   9   9  17       19.59       -9.22     22.73 o
   0  10  17       37.67       50.40     26.24 o
   1  10  17       32.03       76.22     20.34 o
   2  10  17      191.74      241.21     28.66 o
   3  10  17       22.58       13.19     16.58 o
   4  10  17       18.87       23.42     15.91 o
   5  10  17       83.13       26.24     17.24 o
   6  10  17       21.43       54.72     18.14 o
   7  10  17       18.53       33.79     16.93 o
   1  11  17       93.82       74.87     29.16 o
   0   0  18       17.77       18.07     10.00 o
   1   0  18      128.70      145.58      9.73 o
   2   0  18      503.40      551.22     19.88 o
   3   0  18       35.45       32.87      7.67 o
   4   0  18      473.71      406.74     17.77 o
   5   0  18      315.04      309.60     16.36 o
   6   0  18      399.68      367.28     25.15 o
   7   0  18     2859.22     3037.72     58.47 o
   8   0  18        0.03        6.75      8.95 o
   9   0  18       11.98       30.62     10.18 o
  10   0  18       44.80       60.39     12.30 o
  11   0  18      646.24      674.41     28.32 o
  12   0  18      174.23      147.91     13.65 o
  13   0  18      162.38      144.23     13.82 o
  14   0  18      106.58       93.22     16.43 o
  15   0  18       19.48       10.67     12.44 o
  16   0  18       18.83       -3.14     12.87 o
   1   1  18     1608.23     1562.19     22.90 o
   2   1  18      248.94      234.16     11.47 o
   3   1  18     1165.23     1131.78     20.64 o
   4   1  18     2337.70     2144.13     31.11 o
   5   1  18      605.88      586.33     15.36 o
   6   1  18     2688.57     2610.16     36.70 o
   7   1  18        5.69        0.84      6.13 o
   8   1  18     1234.04     1170.65     23.80 o
   9   1  18      350.20      318.43     13.55 o
  10   1  18      603.19      589.84     16.60 o
  11   1  18        0.11       -3.60      5.96 o
  12   1  18      116.27       90.05      9.16 o
  13   1  18        2.13       -1.53      6.84 o
  14   1  18       61.28       51.32     11.71 o
  15   1  18        3.51        1.86      8.76 o
  16   1  18      116.27       85.35     12.34 o
   0   2  18      697.45      728.57     19.77 o
   1   2  18        3.50        2.70      3.99 o
   2   2  18        5.48        2.87      4.24 o
   3   2  18      439.23      434.92     12.92 o
   4   2  18       12.20       11.64      5.00 o
   5   2  18      843.53      807.20     18.23 o
   6   2  18     1144.84     1071.76     21.56 o
   7   2  18      394.53      397.20     14.22 o
   8   2  18      229.46      232.45     10.73 o
   9   2  18     1831.03     1866.53     29.21 o
  10   2  18      160.37      151.63     13.71 o
  11   2  18      626.20      624.53     17.70 o
  12   2  18       94.90      117.07      9.87 o
  13   2  18      544.42      532.89     17.34 o
  14   2  18       12.63       12.79      8.27 o
  15   2  18      101.11      132.90     16.77 o
  16   2  18        1.06       -1.76     10.41 o
   1   3  18     3650.79     3486.27     39.24 o
   2   3  18      199.27      192.66      8.36 o
   3   3  18      996.29      925.20     17.06 o
   4   3  18      364.51      330.35     13.39 o
   5   3  18      170.55      173.80      8.87 o
   6   3  18      400.20      384.87     12.44 o
   7   3  18      237.18      233.73     10.37 o
   8   3  18       26.09       11.88      5.60 o
   9   3  18     1223.78     1164.05     20.28 o
  10   3  18      172.83      145.72      9.22 o
  11   3  18       67.55       68.63      8.96 o
  12   3  18      112.93      117.65     10.86 o
  13   3  18       28.72       15.13      8.11 o
  14   3  18       38.33       16.96     14.57 o
  15   3  18      149.05      180.02     17.45 o
  16   3  18       25.31       41.07     14.91 o
   0   4  18      799.47      755.42     22.99 o
   1   4  18      494.43      484.25     10.97 o
   2   4  18       16.23       22.97      4.61 o
   3   4  18      835.70      884.22     14.92 o
   4   4  18      172.73      169.67      7.45 o
   5   4  18       81.31       76.60      6.50 o
   6   4  18        0.09       -2.03      4.90 o
   7   4  18      663.13      652.13     16.74 o
   8   4  18       45.62       46.16      7.20 o
   9   4  18      419.23      405.84     15.43 o
  10   4  18       56.51       60.21     10.20 o
  11   4  18      883.72      934.69     27.19 o
  12   4  18      167.59      175.78     14.25 o
  13   4  18      351.93      371.42     19.38 o
  14   4  18       20.70       19.47     10.12 o
  15   4  18       70.75       85.63     15.85 o
   1   5  18       75.76       74.63      6.67 o
   2   5  18       81.41       73.94      6.34 o
   3   5  18      208.74      204.66     12.09 o
   4   5  18      201.22      190.46      9.10 o
   5   5  18      397.55      409.56     12.98 o
   6   5  18        1.31       -1.27      5.02 o
   7   5  18       18.73       10.95      6.34 o
   8   5  18       27.17       20.98      7.00 o
   9   5  18       18.17       19.24      6.92 o
  10   5  18       31.82       31.46      8.82 o
  11   5  18       16.96       15.64      9.41 o
  12   5  18       19.27        8.37      8.93 o
  13   5  18       20.58       37.45     10.85 o
  14   5  18       49.14       40.21     11.26 o
   0   6  18        0.09       -4.01      4.01 o
   1   6  18       12.85       14.00      3.62 o
   2   6  18       35.77       38.56      4.07 o
   3   6  18       20.84       14.96      3.68 o
   4   6  18        6.62        7.95      4.01 o
   5   6  18      202.84      203.53      7.78 o
   6   6  18       68.52       70.10      5.75 o
   7   6  18      342.62      337.08     11.52 o
   8   6  18        0.23       -4.97      4.97 o
   9   6  18      217.53      222.37     12.60 o
  10   6  18       36.37       38.65      8.51 o
  11   6  18        1.45        3.83      8.06 o
  12   6  18       18.90       22.00      9.07 o
  13   6  18       83.88       67.64     11.22 o
  14   6  18       15.11        8.29     12.45 o
   1   7  18       68.45       56.71      6.49 o
   2   7  18        4.59        3.91      4.63 o
   3   7  18      445.96      473.35     25.26 o
   4   7  18        6.11       -5.71      7.27 o
   5   7  18       68.35       72.54     11.16 o
   6   7  18        2.22       -4.87      6.03 o
   7   7  18        3.29        1.96      6.79 o
   8   7  18       13.44       17.41     10.65 o
   9   7  18        7.86        5.43      8.69 o
  10   7  18        0.58       -0.44      6.88 o
  11   7  18       66.61       67.84     13.59 o
  12   7  18       13.25       20.84     10.19 o
   0   8  18      167.17      190.82     33.25 o
   1   8  18        9.44       27.48     15.13 o
   2   8  18       56.50       64.20     16.79 o
   3   8  18      121.82      143.06     28.84 o
   4   8  18       26.77       33.90     14.59 o
   5   8  18      121.29      139.47     20.79 o
   6   8  18        0.03       -7.39     11.33 o
   7   8  18      466.74      471.64     31.70 o
   8   8  18        8.61       22.05      8.94 o
   9   8  18       91.33       79.74     17.41 o
  10   8  18        3.70        5.59     20.85 o
  11   8  18        7.27       13.02     12.66 o
   1   9  18      407.47      390.82     32.19 o
   2   9  18        0.47       -3.79     13.53 o
   3   9  18        9.57       -7.04     12.37 o
   4   9  18        2.70       -9.27     13.51 o
   5   9  18       44.28       44.11     16.99 o
   6   9  18       46.52       23.26     15.34 o
   7   9  18       59.45       50.91     17.74 o
   8   9  18       34.30       42.48     25.33 o
   9   9  18       35.34       78.33     30.66 o
   0  10  18       61.56      110.67     33.64 o
   1  10  18      120.13      113.78     23.59 o
   2  10  18        0.73       16.82     16.51 o
   3  10  18       69.94       73.32     20.50 o
   4  10  18        0.00       -0.22     18.84 o
   5  10  18       25.62       34.12     40.46 o
   6  10  18        2.16       10.50     15.42 o
   1   1  19       28.40       40.86      4.99 o
   2   1  19       80.99       81.86      6.60 o
   3   1  19        5.85        4.70      4.92 o
   4   1  19      320.01      294.82     11.35 o
   5   1  19     2097.11     2041.50     31.40 o
   6   1  19       46.30       47.33      7.87 o
   7   1  19      258.64      241.99     11.52 o
   8   1  19      820.99      811.66     20.30 o
   9   1  19      385.51      362.96     14.56 o
  10   1  19        7.71       -3.20      6.09 o
  11   1  19        4.25       -6.09      6.09 o
  12   1  19      103.51      103.62      9.91 o
  13   1  19        1.18        9.85      7.40 o
  14   1  19       18.94       15.91      8.96 o
  15   1  19        9.73        3.45      8.81 o
  16   1  19       20.98       28.83     11.17 o
   0   2  19     1841.75     1723.15     33.04 o
   1   2  19      176.08      179.41      8.31 o
   2   2  19      866.74      840.48     16.68 o
   3   2  19       89.79       79.59      7.21 o
   4   2  19       22.25       14.94      5.68 o
   5   2  19      135.57      119.97      8.84 o
   6   2  19      370.23      340.72     12.84 o
   7   2  19       13.65        1.54      5.99 o
   8   2  19       92.97       88.44     10.42 o
   9   2  19       90.20       98.89      8.93 o
  10   2  19       59.25       58.86      8.18 o
  11   2  19       57.21       62.18      8.46 o
  12   2  19       10.15        0.60      6.44 o
  13   2  19        1.86        3.93      7.07 o
  14   2  19        4.79       -4.56     10.84 o
  15   2  19       17.19       34.62     11.47 o
  16   2  19        2.01        7.48     10.97 o
   1   3  19        1.14        7.30      4.48 o
   2   3  19      752.89      754.12     15.67 o
   3   3  19     1700.67     1600.82     24.08 o
   4   3  19       18.94        3.13      5.09 o
   5   3  19      249.38      208.19      9.58 o
   6   3  19      461.30      453.09     14.48 o
   7   3  19     1148.20     1080.96     21.01 o
   8   3  19       10.61       19.84      7.03 o
   9   3  19        3.60       -2.25      5.31 o
  10   3  19      219.72      202.39     13.03 o
  11   3  19      187.39      188.10     12.18 o
  12   3  19        1.79       -9.20      9.20 o
  13   3  19       13.44        6.88      8.62 o
  14   3  19       52.16       51.92     10.92 o
  15   3  19       41.69       35.10     14.41 o
   0   4  19       38.26       31.74      6.82 o
   1   4  19      179.81      185.83      8.44 o
   2   4  19      181.96      198.43      8.05 o
   3   4  19     1484.35     1456.80     20.22 o
   4   4  19       18.82        9.02      4.43 o
   5   4  19      295.13      265.27      9.74 o
   6   4  19       95.35      108.76      8.49 o
   7   4  19      376.93      351.55     13.03 o
   8   4  19       63.24       63.10      9.69 o
   9   4  19       72.98       86.69      9.30 o
  10   4  19        2.95       -1.67      7.91 o
  11   4  19      161.95      177.01     14.29 o
  12   4  19       18.08       15.41      9.40 o
  13   4  19        1.71        4.20      9.10 o
  14   4  19       10.97        9.68     11.55 o
  15   4  19       57.99       39.48     13.87 o
   1   5  19     1042.26      972.13     18.95 o
   2   5  19       37.05       27.27      6.07 o
   3   5  19        0.06       -3.72      4.90 o
   4   5  19        4.83        6.37      5.40 o
   5   5  19      288.07      265.72     10.90 o
   6   5  19      214.29      191.87      9.89 o
   7   5  19       87.40       92.00      8.90 o
   8   5  19       50.33       46.22      7.85 o
   9   5  19      286.45      276.92     13.03 o
  10   5  19        7.87        7.95      8.05 o
  11   5  19        1.88        2.64      8.62 o
  12   5  19       66.14       72.57     11.80 o
  13   5  19      122.74      156.71     14.72 o
  14   5  19        0.12       -4.84     10.96 o
   0   6  19       70.43       85.56     11.01 o
   1   6  19      428.25      422.05     10.41 o
   2   6  19        8.12        4.31      4.07 o
   3   6  19        9.56       -3.93      3.93 o
   4   6  19      701.10      718.23     13.77 o
   5   6  19        1.78       -1.12      4.34 o
   6   6  19      128.77      105.78      7.76 o
   7   6  19       22.65       17.33      5.78 o
   8   6  19        0.62       -2.67      5.45 o
   9   6  19       35.45       50.28      9.05 o
  10   6  19       73.69       71.75      9.89 o
  11   6  19      127.08      136.39     12.29 o
  12   6  19       16.93       13.03      9.43 o
  13   6  19      151.79      150.84     13.79 o
   1   7  19        2.39       -5.44      5.44 o
   2   7  19        1.03       -4.22      5.14 o
   3   7  19       46.58       56.77     18.06 o
   4   7  19       24.93       20.79      8.64 o
   5   7  19       15.56       10.70      8.53 o
   6   7  19       34.75       20.29      5.44 o
   7   7  19       14.54       16.64      7.44 o
   8   7  19        0.93        1.66      5.93 o
   9   7  19       19.52       23.53     12.30 o
  10   7  19       19.48        6.01      7.86 o
  11   7  19       42.32       11.22      8.23 o
  12   7  19        5.45        2.64     10.02 o
   0   8  19        3.07      -11.56     11.56 o
   1   8  19      154.09      161.22     22.80 o
   2   8  19      352.61      419.88     31.15 o
   3   8  19        0.07       -1.88     11.45 o
   4   8  19       30.10        7.12     13.01 o
   5   8  19       29.67       29.89     14.64 o
   6   8  19        0.04       -0.41     12.77 o
   7   8  19      311.63      311.44     36.57 o
   8   8  19        4.54        0.99      7.93 o
   9   8  19       30.29       46.01     13.01 o
  10   8  19       16.13       13.79     18.38 o
   1   9  19      135.77      131.43     24.20 o
   2   9  19        1.33        9.92     14.97 o
   3   9  19       47.04       58.44     27.34 o
   4   9  19       12.55        7.95     30.92 o
   5   9  19       36.87       53.59     18.16 o
   6   9  19        1.13        5.96     13.86 o
   7   9  19        5.96       11.38     17.02 o
   8   9  19        7.21       25.72     23.90 o
   0  10  19      298.60      339.29     47.41 o
   1  10  19       11.86       11.76     23.58 o
   2  10  19       58.42       95.34     22.69 o
   3  10  19        5.84       14.24     17.51 o
   4  10  19       20.86       26.99     17.01 o
   5  10  19        4.46       -1.29     16.04 o
   0   0  20     1193.56     1130.91     38.51 o
   1   0  20        3.67       -4.46      5.36 o
   2   0  20       94.50       74.99     10.35 o
   3   0  20      130.82      130.07     12.34 o
   4   0  20       52.81       44.24     10.00 o
   5   0  20        4.16       -2.05      8.26 o
   6   0  20      468.86      491.24     24.30 o
   7   0  20     2894.41     2677.51     55.22 o
   8   0  20      940.28      956.81     31.45 o
   9   0  20       37.72       29.45     15.21 o
  10   0  20       25.34       16.82     13.82 o
  11   0  20        9.97       21.49     11.54 o
  12   0  20       71.96       54.05     11.30 o
  13   0  20       81.39      112.40     13.93 o
  14   0  20        2.18        0.25     12.70 o
  15   0  20      110.15      136.03     34.97 o
  16   0  20        8.38       -4.69     13.77 o
   1   1  20      361.56      327.15     10.27 o
   2   1  20       75.09       83.89      6.97 o
   3   1  20     2343.43     2156.65     32.22 o
   4   1  20      172.42      152.59      9.45 o
   5   1  20     2196.77     2119.78     32.77 o
   6   1  20       37.16       16.30      6.33 o
   7   1  20       96.67       94.30      9.05 o
   8   1  20        0.87       -4.49      5.94 o
   9   1  20       75.05       70.74      9.05 o
  10   1  20      210.03      188.19     13.90 o
  11   1  20       13.09        9.56      6.83 o
  12   1  20      336.86      337.31     14.55 o
  13   1  20       16.49       12.45      7.84 o
  14   1  20      164.60      210.46     14.81 o
  15   1  20        0.01       -1.14      9.07 o
  16   1  20       87.58       97.36     13.72 o
   0   2  20     1903.06     1842.75     34.96 o
   1   2  20      187.13      175.69      8.60 o
   2   2  20     1486.92     1435.94     23.01 o
   3   2  20      117.30       99.73      7.50 o
   4   2  20     1078.20     1006.63     20.93 o
   5   2  20      192.53      182.54     10.11 o
   6   2  20       36.00       24.56      6.88 o
   7   2  20        0.78       -2.24      7.19 o
   8   2  20      383.46      363.74     13.22 o
   9   2  20      214.79      206.85     11.09 o
  10   2  20      318.27      323.63     17.50 o
  11   2  20       18.47        8.39      6.81 o
  12   2  20        3.69       -3.61      6.73 o
  13   2  20        2.72       18.95      8.45 o
  14   2  20      118.78      107.72     11.90 o
  15   2  20        5.84       18.43     10.87 o
   1   3  20       17.09       18.12      5.34 o
   2   3  20        3.84        4.70      5.07 o
   3   3  20      511.89      497.84     13.67 o
   4   3  20      233.80      206.93     11.08 o
   5   3  20      123.39      109.06      8.14 o
   6   3  20      721.29      706.94     17.05 o
   7   3  20      509.56      506.22     15.08 o
   8   3  20      242.66      226.19     10.13 o
   9   3  20      145.59      152.60      9.63 o
  10   3  20      831.19      879.66     19.72 o
  11   3  20       82.00       76.72      9.71 o
  12   3  20       60.03       44.08      9.67 o
  13   3  20        4.74       10.95      8.88 o
  14   3  20      196.97      220.14     15.63 o
  15   3  20       25.85       16.17     13.41 o
   0   4  20     3987.80     3762.73     57.02 o
   1   4  20       96.65       78.38      6.94 o
   2   4  20     1581.79     1463.31     21.90 o
   3   4  20        0.02       -0.68      4.55 o
   4   4  20      763.14      676.72     15.72 o
   5   4  20      270.12      251.92     10.36 o
   6   4  20      829.47      797.88     18.83 o
   7   4  20        1.96        3.43      5.85 o
   8   4  20      115.05      107.36      9.85 o
   9   4  20        0.01       -4.09      6.28 o
  10   4  20       43.71       27.27      9.28 o
  11   4  20      163.63      161.26     14.17 o
  12   4  20       91.77       76.81     12.36 o
  13   4  20        4.13       11.68      9.51 o
  14   4  20       57.09       63.84     12.55 o
   1   5  20      730.25      779.78     18.29 o
   2   5  20       61.92       68.88      7.31 o
   3   5  20        0.16       -1.17      5.33 o
   4   5  20       43.75       46.45      6.83 o
   5   5  20        5.74        7.43      5.76 o
   6   5  20      176.70      165.07     10.37 o
   7   5  20        4.17       -5.68      5.94 o
   8   5  20      403.07      418.71     16.96 o
   9   5  20      163.38      186.50     11.95 o
  10   5  20       65.27       66.79     10.59 o
  11   5  20      168.38      143.99     17.81 o
  12   5  20      256.85      265.41     16.97 o
  13   5  20       18.41       19.78     10.38 o
  14   5  20        4.35        0.62     10.63 o
   0   6  20      488.23      508.05     18.90 o
   1   6  20       85.54       87.58      6.16 o
   2   6  20      217.51      205.97      8.12 o
   3   6  20       99.59       86.18      6.28 o
   4   6  20       93.01       83.71      7.12 o
   5   6  20      149.57      150.65      8.70 o
   6   6  20       21.68       13.87      5.76 o
   7   6  20       24.00       33.65      6.41 o
   8   6  20       24.52       23.59      6.47 o
   9   6  20        0.45       -7.29      7.29 o
  10   6  20        2.73       -5.69      7.76 o
  11   6  20       23.72       30.87      9.59 o
  12   6  20        1.76        5.51      9.08 o
  13   6  20        3.42        8.24      9.80 o
   1   7  20        1.95        2.88      4.60 o
   2   7  20        7.36        5.84      5.88 o
   3   7  20      148.98      164.76      7.79 o
   4   7  20      176.46      163.89     10.23 o
   5   7  20       94.42       94.07      7.42 o
   6   7  20      218.92      256.99     11.24 o
   7   7  20       76.96       95.77      8.66 o
   8   7  20       99.95       94.94      8.78 o
   9   7  20        9.82        9.09      7.33 o
  10   7  20      149.77      179.01     12.40 o
  11   7  20        7.23        8.97      9.02 o
  12   7  20        0.44        3.64     14.55 o
   0   8  20       30.18       38.45     22.08 o
   1   8  20       18.41       16.18     14.10 o
   2   8  20       15.54       28.05     14.79 o
   3   8  20        0.01      -12.34     12.34 o
   4   8  20       35.86       41.43     16.22 o
   5   8  20        2.51        5.80     28.84 o
   6   8  20      133.81      117.06     20.38 o
   7   8  20       21.47       16.61      8.90 o
   8   8  20       19.35      -16.22     20.65 o
   9   8  20        1.40      -11.03     11.03 o
  10   8  20        8.44       22.62     13.34 o
   1   9  20       55.31       59.02     18.82 o
   2   9  20        0.46      -13.41     13.41 o
   3   9  20        4.58        1.71     18.25 o
   4   9  20      117.91      147.80     34.49 o
   5   9  20        3.45       10.16     15.01 o
   6   9  20      117.64       86.13     20.90 o
   7   9  20        0.08        5.42     15.48 o
   8   9  20      117.59      201.60     41.18 o
   0  10  20        0.51       34.55     26.24 o
   1  10  20       38.97       12.82     17.50 o
   2  10  20        2.55       -1.37     15.53 o
   3  10  20       48.98       24.92     18.01 o
   4  10  20       20.02        6.54     15.57 o
   1   1  21      136.87      146.75      7.82 o
   2   1  21       19.45       15.15      5.38 o
   3   1  21      315.37      294.74     12.19 o
   4   1  21      845.62      870.15     20.01 o
   5   1  21      138.62      147.23      9.75 o
   6   1  21        4.66       -0.88      7.50 o
   7   1  21       15.55       16.62      6.82 o
   8   1  21        3.37       -5.04      7.36 o
   9   1  21       82.46       91.52     12.62 o
  10   1  21        0.60       -1.29      6.98 o
  11   1  21        7.45        4.55      7.07 o
  12   1  21        0.17        7.54      7.25 o
  13   1  21        3.62       11.70      7.56 o
  14   1  21       35.44       46.13      9.65 o
  15   1  21        0.30       -2.86      9.01 o
   0   2  21      524.04      510.28     18.15 o
   1   2  21        0.98        3.17      4.74 o
   2   2  21      166.21      186.54      9.27 o
   3   2  21      536.42      551.22     14.72 o
   4   2  21        1.52        3.16      5.73 o
   5   2  21      193.19      172.71     10.23 o
   6   2  21      259.07      220.96     11.31 o
   7   2  21      991.31      926.85     22.75 o
   8   2  21       75.73       79.76      8.38 o
   9   2  21      149.08      131.91      9.93 o
  10   2  21       33.57       36.72      7.54 o
  11   2  21       18.03       11.55      7.30 o
  12   2  21        1.23       -1.14      6.95 o
  13   2  21       16.64       15.85      8.53 o
  14   2  21       28.02       34.11      9.89 o
  15   2  21       27.82       43.14     12.14 o
   1   3  21      294.68      283.32     14.80 o
   2   3  21       73.52       55.29      8.58 o
   3   3  21       64.18       60.03      6.72 o
   4   3  21       30.77       39.92      6.49 o
   5   3  21       81.58       75.25      7.60 o
   6   3  21        0.51       -5.09      5.09 o
   7   3  21       77.77       62.09      7.71 o
   8   3  21       11.98       12.37      6.28 o
   9   3  21        2.52       -3.17      5.66 o
  10   3  21       47.17       53.68      7.90 o
  11   3  21        3.68        5.63      7.35 o
  12   3  21        2.35        8.76      8.65 o
  13   3  21        0.43       -9.10      9.10 o
  14   3  21       17.60       22.73     11.43 o
  15   3  21        0.11      -11.76     11.76 o
   0   4  21       94.25       94.02     10.07 o
   1   4  21        2.95       -4.07      4.82 o
   2   4  21      551.16      526.11     13.41 o
   3   4  21      272.04      258.74     10.57 o
   4   4  21       16.47       16.17      5.72 o
   5   4  21      252.08      256.39     10.71 o
   6   4  21      198.56      203.20     11.84 o
   7   4  21      228.48      216.34     12.20 o
   8   4  21        6.71       11.20      6.88 o
   9   4  21        6.05       -0.79      6.85 o
  10   4  21       25.48       26.89      9.28 o
  11   4  21      127.17      116.60     13.25 o
  12   4  21       61.02       88.71     12.59 o
  13   4  21        6.40       17.68     10.11 o
  14   4  21        0.40       -1.50     10.18 o
   1   5  21      420.36      403.64     13.51 o
   2   5  21       14.52       15.06      5.91 o
   3   5  21      114.09      123.21      8.72 o
   4   5  21        1.73        0.26      5.53 o
   5   5  21      590.93      598.27     16.36 o
   6   5  21       14.25       10.89      6.20 o
   7   5  21       59.97       62.87     10.05 o
   8   5  21        4.75       -1.67      6.44 o
   9   5  21       88.14       62.35      9.08 o
  10   5  21       54.48       46.39     10.43 o
  11   5  21        0.99       -2.92      8.53 o
  12   5  21       47.87       35.12     11.08 o
  13   5  21        0.02        4.13     10.06 o
   0   6  21     1619.32     1700.53     55.46 o
   1   6  21       30.79       23.78      5.98 o
   2   6  21      227.25      228.86      9.89 o
   3   6  21       60.67       51.31      6.67 o
   4   6  21       89.79       89.33      7.72 o
   5   6  21       41.98       44.19      7.91 o
   6   6  21        0.65       -2.98      5.47 o
   7   6  21       64.47       62.43      8.21 o
   8   6  21       34.14       23.11      6.80 o
   9   6  21       22.43       18.44      7.41 o
  10   6  21       25.75       29.99      9.33 o
  11   6  21        8.61       -2.24      8.55 o
  12   6  21       16.05       -0.91      9.16 o
   1   7  21        5.11        8.62      8.66 o
   2   7  21       11.27       10.72      6.96 o
   3   7  21       37.61       41.53      7.78 o
   4   7  21      109.28      107.54      7.89 o
   5   7  21       26.46       29.22      6.53 o
   6   7  21       12.06       16.15      7.91 o
   7   7  21       34.99       38.54      7.43 o
   8   7  21        6.47        0.84      6.59 o
   9   7  21        2.17        2.67     11.74 o
  10   7  21        5.05       13.51      8.52 o
  11   7  21       18.99       12.21      9.06 o
   0   8  21       53.61       42.35     22.21 o
   1   8  21       39.66       59.04     18.21 o
   2   8  21      177.13      190.78     25.00 o
   3   8  21       10.23       21.88     14.23 o
   4   8  21       23.89       15.45     13.36 o
   5   8  21        3.60        0.99     12.88 o
   6   8  21      147.11      184.16     50.60 o
   7   8  21        1.87       -5.51      8.68 o
   8   8  21       23.75       30.70     12.80 o
   9   8  21        0.81       -1.62     12.23 o
   1   9  21      142.11      211.21     38.84 o
   2   9  21        1.03        7.47     16.04 o
   3   9  21        0.42       -6.03     14.97 o
   4   9  21       50.23       24.35     16.55 o
   5   9  21       20.16       29.03     16.29 o
   6   9  21        8.03       18.65     15.91 o
   7   9  21        0.10        7.30     15.89 o
   0  10  21       54.63      132.24     34.29 o
   1  10  21       35.24       37.68     18.56 o
   2  10  21       26.07       23.80     32.80 o
   3  10  21        7.16       -9.93     15.91 o
   0   0  22      541.95      541.90     27.97 o
   1   0  22       94.97       76.88      9.95 o
   2   0  22     2897.63     2722.01     47.18 o
   3   0  22        0.03        3.10      8.34 o
   4   0  22      243.80      263.61     23.40 o
   5   0  22      701.05      647.56     25.40 o
   6   0  22      721.51      639.71     29.75 o
   7   0  22        1.33        3.11      9.23 o
   8   0  22       10.71       15.58      9.84 o
   9   0  22      143.32      161.81     16.61 o
  10   0  22      123.34       94.14     15.12 o
  11   0  22       13.30       25.12     12.39 o
  12   0  22       65.00      101.19     16.52 o
  13   0  22      180.20      176.25     16.71 o
  14   0  22        3.16       -7.53     12.63 o
  15   0  22        0.92       11.52     14.16 o
   1   1  22     1165.05     1126.33     19.57 o
   2   1  22      831.01      809.41     17.81 o
   3   1  22     1053.69     1049.21     22.22 o
   4   1  22      495.92      551.80     16.71 o
   5   1  22       26.18       27.82      6.93 o
   6   1  22      167.51      169.89     12.15 o
   7   1  22       12.55        6.43      6.50 o
   8   1  22      162.02      149.08     10.94 o
   9   1  22      147.51      156.48     12.74 o
  10   1  22        0.13        4.05      7.30 o
  11   1  22       11.26       17.62      7.62 o
  12   1  22        0.25        1.95      7.30 o
  13   1  22       31.71       31.20     11.62 o
  14   1  22        3.07        0.47      8.83 o
  15   1  22        1.55       -9.11      9.11 o
   0   2  22      641.55      562.75     25.24 o
   1   2  22      539.33      523.00     13.59 o
   2   2  22      104.13      105.57      8.07 o
   3   2  22        0.04       -5.82      7.74 o
   4   2  22     1028.10      979.21     21.95 o
   5   2  22       15.21        9.16      6.21 o
   6   2  22       48.90       45.83      7.73 o
   7   2  22      413.46      429.80     15.41 o
   8   2  22      285.60      261.93     12.09 o
   9   2  22        9.13        3.98      6.65 o
  10   2  22        9.07        5.34      6.86 o
  11   2  22      114.91      138.81     11.10 o
  12   2  22       15.00       18.77      7.91 o
  13   2  22      109.67      106.40     11.99 o
  14   2  22        7.95       -3.34      8.67 o
  15   2  22       35.78       45.07     12.53 o
   1   3  22      515.21      521.57     16.79 o
   2   3  22       21.99        5.74      5.65 o
   3   3  22     2036.43     1999.10     29.23 o
   4   3  22      116.23      104.16      8.23 o
   5   3  22      856.99      848.42     18.91 o
   6   3  22       47.55       43.66      7.03 o
   7   3  22       65.08       55.62      7.73 o
   8   3  22       23.01       13.62      7.82 o
   9   3  22       11.37        4.25      6.01 o
  10   3  22       10.55        1.65      7.41 o
  11   3  22       16.99       12.51      8.39 o
  12   3  22       10.43       11.17      8.93 o
  13   3  22        0.30        1.85      8.99 o
  14   3  22       12.59       18.71     11.55 o
   0   4  22      185.27      200.13     13.06 o
   1   4  22      457.09      454.23     13.66 o
   2   4  22      571.57      571.18     18.88 o
   3   4  22       37.65       33.34      6.43 o
   4   4  22       75.92       81.35      8.17 o
   5   4  22      107.03      103.81      8.80 o
   6   4  22      119.61      113.69      9.28 o
   7   4  22      366.25      347.37     14.91 o
   8   4  22        7.27       11.25      6.92 o
   9   4  22      554.49      521.54     18.48 o
  10   4  22        4.61       -0.57      8.35 o
  11   4  22       44.23       44.63     11.14 o
  12   4  22        1.25        1.65      9.47 o
  13   4  22       96.59      127.75     16.05 o
  14   4  22        0.48       -1.78     10.55 o
   1   5  22      839.15      852.12     19.31 o
   2   5  22      108.56      106.94      8.75 o
   3   5  22      469.96      464.28     14.81 o
   4   5  22        1.22       -0.21      5.73 o
   5   5  22       12.30       23.46      6.66 o
   6   5  22      101.30       97.27      8.72 o
   7   5  22       80.83       91.84      8.97 o
   8   5  22       17.73        9.11      7.01 o
   9   5  22       25.25        5.33      7.33 o
  10   5  22        0.51       -8.37      8.37 o
  11   5  22       34.45       19.09     10.00 o
  12   5  22       85.66       82.70     15.04 o
  13   5  22        6.51        2.52     10.32 o
   0   6  22       86.26      118.72     14.02 o
   1   6  22       83.94       93.35      7.78 o
   2   6  22       44.61       51.53      8.75 o
   3   6  22       10.57        5.37      5.70 o
   4   6  22      373.41      394.22     14.01 o
   5   6  22      133.04      142.83      9.16 o
   6   6  22      324.59      368.51     13.47 o
   7   6  22      145.13      157.05      9.90 o
   8   6  22       38.65       21.84      7.07 o
   9   6  22       57.52       57.67      9.12 o
  10   6  22        4.53        6.99      8.81 o
  11   6  22       62.79       72.52     11.45 o
  12   6  22        2.14        7.79      9.93 o
   1   7  22      358.55      370.90     15.69 o
   2   7  22       68.58       62.33      6.69 o
   3   7  22      110.01      118.43      8.26 o
   4   7  22       62.25       61.36      7.53 o
   5   7  22      155.13      146.15      9.67 o
   6   7  22        0.27       -2.18      6.35 o
   7   7  22      111.76      122.19      9.79 o
   8   7  22        1.29       -0.83      6.85 o
   9   7  22       78.72       90.36     10.71 o
  10   7  22        7.59       10.65      8.94 o
   0   8  22        8.33       -1.17     19.74 o
   1   8  22       31.38       -0.20     13.96 o
   2   8  22       67.15       59.32     18.31 o
   3   8  22       99.38      143.09     23.50 o
   4   8  22       60.08       71.12     30.53 o
   5   8  22       73.57      101.81     20.70 o
   6   8  22        2.05        7.41      8.75 o
   7   8  22       14.49        5.85      9.72 o
   8   8  22       42.10       37.44     13.16 o
   9   8  22       32.09       31.11     14.41 o
   1   9  22       83.32       72.98     21.43 o
   2   9  22        0.47      -14.28     14.72 o
   3   9  22      434.25      432.38     35.75 o
   4   9  22        9.88        8.85     15.75 o
   5   9  22      189.36      204.23     27.56 o
   6   9  22       46.69       53.60     19.74 o
   1   1  23      172.33      154.70      8.65 o
   2   1  23       91.10       89.25      7.56 o
   3   1  23       18.52       30.48      6.47 o
   4   1  23       30.85       17.04      6.72 o
   5   1  23      756.07      748.82     19.57 o
   6   1  23        0.32       -5.92      5.92 o
   7   1  23       37.01       28.17      7.79 o
   8   1  23      208.76      163.15     11.57 o
   9   1  23        4.04       -4.28      8.37 o
  10   1  23       36.23       49.40      9.96 o
  11   1  23        4.87        5.73      7.44 o
  12   1  23       11.50       14.07      7.98 o
  13   1  23        9.56       22.34      8.63 o
  14   1  23       31.65       29.12     10.10 o
   0   2  23      721.22      604.39     28.40 o
   1   2  23       15.95       15.79      5.66 o
   2   2  23      266.70      238.53     15.91 o
   3   2  23       21.93        7.78      5.74 o
   4   2  23       50.26       45.81      8.13 o
   5   2  23        0.61       -3.25      5.83 o
   6   2  23      191.76      183.28     11.26 o
   7   2  23        4.51       -5.07      6.00 o
   8   2  23        4.87        3.20      6.72 o
   9   2  23       35.62       31.44      7.60 o
  10   2  23        0.06       -1.01      6.84 o
  11   2  23       68.51      115.74     12.96 o
  12   2  23       21.31       20.22      8.99 o
  13   2  23        0.06       -8.05      8.05 o
  14   2  23        3.12       -1.64      9.12 o
   1   3  23        6.21        6.85      5.11 o
   2   3  23      465.55      479.29     14.50 o
   3   3  23       56.56       49.78      7.06 o
   4   3  23        2.41        7.99      5.63 o
   5   3  23       19.05       16.30      5.68 o
   6   3  23      728.55      663.42     17.36 o
   7   3  23        0.27       -4.03      5.55 o
   8   3  23       72.31       57.24      8.92 o
   9   3  23       63.39       59.83      9.20 o
  10   3  23       10.32       13.13      8.83 o
  11   3  23        6.89        4.60      8.75 o
  12   3  23        8.25       10.05      9.07 o
  13   3  23        1.71        1.56     13.71 o
  14   3  23        0.01        8.95     11.51 o
   0   4  23      150.83      128.24     13.52 o
   1   4  23        8.21        4.99      5.70 o
   2   4  23      108.59       93.97      8.48 o
   3   4  23      136.25      141.92      9.81 o
   4   4  23        4.12        4.19      5.91 o
   5   4  23        7.89       -0.36      5.90 o
   6   4  23       27.87       36.56      7.30 o
   7   4  23       19.28       27.27      7.68 o
   8   4  23       12.22       24.31      7.84 o
   9   4  23        2.94        7.89      7.34 o
  10   4  23       47.73       39.54     10.65 o
  11   4  23       22.96       21.59     10.10 o
  12   4  23        2.13       -8.22      9.29 o
  13   4  23        3.33       -9.21      9.21 o
   1   5  23        0.69       13.34      6.38 o
   2   5  23        4.06        8.03      6.08 o
   3   5  23      108.82      107.66      8.91 o
   4   5  23      180.80      155.60     10.10 o
   5   5  23        0.48        0.62      5.99 o
   6   5  23       35.77       39.05      7.63 o
   7   5  23        3.77        2.79      6.25 o
   8   5  23      235.42      188.27     11.40 o
   9   5  23        6.36       -2.76      7.32 o
  10   5  23        0.24        4.86      9.00 o
  11   5  23        0.24       -8.28      9.12 o
  12   5  23       19.41       25.00     10.95 o
   0   6  23      450.27      409.86     19.46 o
   1   6  23       12.24        9.07      6.03 o
   2   6  23        5.10       -3.71      5.73 o
   3   6  23       89.70       99.16      8.42 o
   4   6  23       13.04        7.06      6.15 o
   5   6  23        0.13       -1.18      5.99 o
   6   6  23        4.24       -0.06      6.35 o
   7   6  23       21.33       19.39      6.97 o
   8   6  23        5.95       -2.00      6.55 o
   9   6  23       16.12        5.30      7.93 o
  10   6  23        1.28        8.90      8.54 o
  11   6  23       16.97       20.98     10.10 o
   1   7  23      224.71      233.26     13.32 o
   2   7  23       93.94       72.40      7.83 o
   3   7  23        1.68        9.07      6.36 o
   4   7  23        0.49        3.55      6.36 o
   5   7  23       77.60       73.40      8.75 o
   6   7  23       54.29       57.56      8.48 o
   7   7  23       44.58       29.72      8.14 o
   8   7  23        2.04       10.56      7.73 o
   9   7  23       58.30       59.27     10.47 o
  10   7  23        0.33        1.97      8.93 o
   0   8  23        7.55       10.65     23.12 o
   1   8  23       88.80       34.04     16.73 o
   2   8  23      119.43       84.82     21.55 o
   3   8  23      171.44      125.31     24.88 o
   4   8  23       14.39       -7.60     13.57 o
   5   8  23       18.57       25.15      9.66 o
   6   8  23        3.63       -1.14      9.16 o
   7   8  23        6.10        7.53     10.43 o
   8   8  23        0.66       16.16     12.82 o
   1   9  23      104.59      120.97     23.97 o
   2   9  23       56.99       80.14     21.36 o
   3   9  23      235.76      191.45     28.06 o
   4   9  23       35.12       26.86     19.09 o
   5   9  23       24.71       -7.44     27.08 o
   0   0  24     2791.38     2785.18     96.19 o
   1   0  24       16.61       -2.38      7.91 o
   2   0  24     1195.85     1360.94     32.38 o
   3   0  24      547.37      517.01     23.21 o
   4   0  24      193.93      172.99     15.85 o
   5   0  24      334.49      331.84     23.40 o
   6   0  24      289.79      263.20     18.70 o
   7   0  24      163.65      145.43     16.25 o
   8   0  24       18.08       21.52     11.09 o
   9   0  24      338.75      323.12     22.05 o
  10   0  24       11.66       14.86     11.95 o
  11   0  24      469.47      524.73     37.06 o
  12   0  24      105.23      118.47     18.25 o
  13   0  24      122.92      158.29     16.69 o
  14   0  24       16.66       19.28     14.50 o
   1   1  24       54.30       51.63      6.65 o
   2   1  24      240.60      231.91     13.14 o
   3   1  24       48.85       47.08      7.22 o
   4   1  24      157.20      166.85     11.01 o
   5   1  24      155.86      166.44     14.16 o
   6   1  24      484.18      504.83     17.19 o
   7   1  24      112.84      113.68     10.77 o
   8   1  24      361.54      318.08     14.89 o
   9   1  24        1.95        4.00      7.71 o
  10   1  24      477.51      511.21     19.07 o
  11   1  24       89.10       72.68      9.98 o
  12   1  24       62.12       54.04      9.54 o
  13   1  24       14.68       14.17      8.55 o
  14   1  24        0.86       -0.22      8.21 o
   0   2  24      507.67      561.14     20.28 o
   1   2  24      203.91      197.52     10.79 o
   2   2  24      216.59      226.42     10.12 o
   3   2  24       11.05       15.73      6.04 o
   4   2  24       95.16      122.55      9.86 o
   5   2  24      340.27      337.03     13.92 o
   6   2  24      332.58      324.72     14.17 o
   7   2  24       78.94       83.76      9.62 o
   8   2  24        5.53       -0.82      7.02 o
   9   2  24      135.47      131.85     10.76 o
  10   2  24       33.35       36.30     10.02 o
  11   2  24       10.58        5.16      7.43 o
  12   2  24       17.66       24.53      9.36 o
  13   2  24        0.64       -1.28      8.81 o
  14   2  24        0.93       -9.03      9.03 o
   1   3  24      145.85      121.49      8.29 o
   2   3  24       24.00       18.20      6.75 o
   3   3  24       79.08       83.21      8.04 o
   4   3  24      258.09      285.88     11.83 o
   5   3  24      197.87      204.10     10.34 o
   6   3  24      181.66      184.23     10.72 o
   7   3  24        4.16        9.33      6.93 o
   8   3  24      240.23      296.30     14.48 o
   9   3  24        0.04        1.47      6.87 o
  10   3  24      147.58      177.47     14.15 o
  11   3  24        0.57       -8.37      8.63 o
  12   3  24      209.53      242.07     18.31 o
  13   3  24       85.67      101.51     17.74 o
   0   4  24      290.54      273.73     17.49 o
   1   4  24       22.88       16.76      6.37 o
   2   4  24       21.25       25.26      6.89 o
   3   4  24      165.49      151.60     10.09 o
   4   4  24      491.25      505.20     16.33 o
   5   4  24        3.02        4.20      6.11 o
   6   4  24      143.00      174.28     11.42 o
   7   4  24       39.45       36.94      9.19 o
   8   4  24        4.48       -6.67      6.67 o
   9   4  24        6.93       10.68      7.45 o
  10   4  24       28.54       21.98      9.67 o
  11   4  24        0.98       -4.23      9.20 o
  12   4  24        5.88       18.71     10.43 o
  13   4  24       31.42       33.76     12.14 o
   1   5  24      439.36      472.21     15.50 o
   2   5  24       28.05       42.53      7.61 o
   3   5  24      107.03      113.64      9.36 o
   4   5  24        4.33        7.04      6.28 o
   5   5  24       90.95       91.02      8.92 o
   6   5  24      314.25      324.10     14.89 o
   7   5  24       45.65       49.84      8.15 o
   8   5  24        7.71       -3.46      6.63 o
   9   5  24       21.24       14.24      9.62 o
  10   5  24      100.75      127.03     13.72 o
  11   5  24       33.51       35.46     11.00 o
  12   5  24       24.58       17.91     10.87 o
   0   6  24        1.43       -0.88      8.28 o
   1   6  24       77.19       80.96      8.19 o
   2   6  24       72.83       72.27      7.93 o
   3   6  24      170.68      168.22     10.14 o
   4   6  24       71.24       84.20      8.47 o
   5   6  24        0.20       -1.25      6.31 o
   6   6  24      211.46      201.08     11.27 o
   7   6  24        1.63       -3.12      6.64 o
   8   6  24       10.90        3.80      6.91 o
   9   6  24       43.75       38.50      9.23 o
  10   6  24        0.01       -1.68      8.26 o
  11   6  24      160.61      192.45     14.97 o
   1   7  24      405.47      450.68     14.85 o
   2   7  24      241.86      252.38     12.11 o
   3   7  24      137.31      139.59     10.24 o
   4   7  24      443.11      466.29     16.19 o
   5   7  24        7.92       10.54      7.18 o
   6   7  24        9.89       -4.57      8.13 o
   7   7  24       15.57        6.50      8.90 o
   8   7  24       55.69       56.34      9.37 o
   9   7  24       45.42       50.32     10.56 o
   0   8  24      114.43      120.68     32.08 o
   1   8  24       30.76        0.31     22.21 o
   2   8  24      160.78      186.24     26.78 o
   3   8  24        1.41      -18.57     21.30 o
   4   8  24      165.05      189.91     26.13 o
   5   8  24       22.60        5.61      9.85 o
   6   8  24       95.57       75.67     12.95 o
   7   8  24        8.27       10.09     10.98 o
   1   9  24       17.17       21.10     18.03 o
   2   9  24        6.89       14.19     23.58 o
   3   9  24        1.03       11.20     17.12 o
   1   1  25        7.60       -2.65      5.09 o
   2   1  25       29.53       25.95      5.92 o
   3   1  25        0.04        1.87      6.71 o
   4   1  25       23.04       23.76      7.14 o
   5   1  25      253.70      232.54     12.93 o
   6   1  25        2.12        2.14      6.92 o
   7   1  25        1.13       -6.57      6.57 o
   8   1  25        1.98        7.42      7.49 o
   9   1  25        5.06       -3.64      7.61 o
  10   1  25        4.30       22.82      9.03 o
  11   1  25       12.20       15.19      8.77 o
  12   1  25       72.27       79.27     10.69 o
  13   1  25        0.04        1.54      8.71 o
   0   2  25      906.55      906.76     26.48 o
   1   2  25      267.67      246.39     10.75 o
   2   2  25      152.07      159.00      9.25 o
   3   2  25      123.50      125.94      9.44 o
   4   2  25       12.04       12.47      6.24 o
   5   2  25        0.07       -6.94      6.94 o
   6   2  25      107.50       98.75     10.06 o
   7   2  25        6.35        3.03      7.03 o
   8   2  25        2.97        0.12      7.15 o
   9   2  25        0.60        4.57      7.47 o
  10   2  25       55.69       57.64      9.38 o
  11   2  25       30.57       41.60      9.84 o
  12   2  25        0.22       -4.79      8.30 o
  13   2  25       64.29       69.77     11.90 o
   1   3  25       39.71       33.88      6.23 o
   2   3  25        0.87       -5.20      5.20 o
   3   3  25        1.96       -2.43      5.57 o
   4   3  25      215.06      215.18     11.06 o
   5   3  25       85.59      105.70      8.53 o
   6   3  25       14.41       22.22      7.36 o
   7   3  25       82.74       88.73     11.08 o
   8   3  25       13.94        6.98      8.34 o
   9   3  25        3.61        1.84      7.29 o
  10   3  25        4.78        6.40      8.50 o
  11   3  25        4.15        1.30      9.00 o
  12   3  25       24.25       28.15     11.71 o
  13   3  25        2.59       -2.50     10.58 o
   0   4  25       64.26       48.76     11.05 o
   1   4  25        1.34       -5.80      5.80 o
   2   4  25       15.48        9.04      6.42 o
   3   4  25       82.21       75.37      8.77 o
   4   4  25       15.21       10.27      6.40 o
   5   4  25       17.26       12.57      6.59 o
   6   4  25       27.72       31.34      7.53 o
   7   4  25       17.24       27.93      7.61 o
   8   4  25      147.13      161.39     12.70 o
   9   4  25       49.84       58.73      9.71 o
  10   4  25        3.47       16.56      9.69 o
  11   4  25       10.92       -0.26      9.67 o
  12   4  25       22.90       19.78     14.77 o
   1   5  25       77.97       86.36      8.89 o
   2   5  25        1.32        8.75      6.55 o
   3   5  25       14.88       15.08      6.76 o
   4   5  25       32.95       27.82      7.55 o
   5   5  25      144.92      137.86     13.24 o
   6   5  25       12.50       18.66      9.32 o
   7   5  25        2.37        5.78      7.14 o
   8   5  25        2.13       -6.02      6.63 o
   9   5  25        0.32       -6.36      7.69 o
  10   5  25        4.04        1.99      9.47 o
  11   5  25        6.43       11.97     10.65 o
   0   6  25       15.44        9.63     11.97 o
   1   6  25        6.44        8.70      6.50 o
   2   6  25        3.84       14.11      6.71 o
   3   6  25        7.90        2.46      6.54 o
   4   6  25        0.07        5.29      6.65 o
   5   6  25       86.00       88.52      9.52 o
   6   6  25       65.35       73.97      8.90 o
   7   6  25       30.32       17.67      9.08 o
   8   6  25        4.57       -6.77      6.77 o
   9   6  25       17.61       28.63      9.46 o
  10   6  25       51.26       48.09     10.05 o
   1   7  25        4.85       -0.21      6.50 o
   2   7  25       49.91       40.25      8.13 o
   3   7  25        0.01        0.46      7.03 o
   4   7  25      186.48      213.35     12.96 o
   5   7  25       15.91       21.49      8.08 o
   6   7  25        0.34        3.09     10.43 o
   7   7  25        0.69       14.29      8.07 o
   8   7  25       19.83       15.21      9.57 o
   0   8  25        4.46        9.22     22.21 o
   1   8  25        2.72        1.03     15.14 o
   2   8  25       38.66       56.61     29.49 o
   3   8  25       35.44       14.20     16.37 o
   4   8  25       82.26       73.53     12.41 o
   5   8  25        6.41        5.89     10.57 o
   6   8  25       20.30       33.72     12.03 o
   1   9  25       40.25       29.25     19.68 o
   0   0  26        4.84       25.48     13.09 o
   1   0  26       14.27       -6.74     11.16 o
   2   0  26        9.38        5.95      8.55 o
   3   0  26       42.85        8.98      9.18 o
   4   0  26     2169.00     2138.42     51.38 o
   5   0  26      196.50      126.80     15.80 o
   6   0  26      386.17      403.67     23.41 o
   7   0  26      162.34      190.76     18.51 o
   8   0  26      116.62      128.08     23.45 o
   9   0  26      334.06      335.49     23.09 o
  10   0  26       65.23      115.29     17.66 o
  11   0  26      357.53      402.28     26.82 o
  12   0  26        0.59      -14.18     14.18 o
  13   0  26      123.32      166.75     17.42 o
   1   1  26       28.89       32.22      7.25 o
   2   1  26      265.42      248.97     11.08 o
   3   1  26       47.58       49.48      7.36 o
   4   1  26        5.28       -2.64      6.34 o
   5   1  26      146.04      156.88     11.58 o
   6   1  26      131.45      141.00     11.69 o
   7   1  26        4.34       -3.37      7.34 o
   8   1  26      104.45      110.06     11.42 o
   9   1  26       14.71       16.97      9.87 o
  10   1  26        0.18       -2.03      8.72 o
  11   1  26        0.52        2.81      8.04 o
  12   1  26       36.41       39.41      9.58 o
  13   1  26        0.33        2.86      8.58 o
   0   2  26      311.46      270.60     15.94 o
   1   2  26        5.80        5.82      5.75 o
   2   2  26      265.52      253.47     11.08 o
   3   2  26      562.37      531.74     16.19 o
   4   2  26        8.70        1.06      6.82 o
   5   2  26      141.55      181.15     11.09 o
   6   2  26        5.72        1.06      6.96 o
   7   2  26      264.71      276.42     16.27 o
   8   2  26      238.92      252.91     14.31 o
   9   2  26      240.52      246.01     13.54 o
  10   2  26       53.79       48.05      9.26 o
  11   2  26      101.39      129.21     12.83 o
  12   2  26       14.97        9.48      8.98 o
  13   2  26      113.12      128.86     13.73 o
   1   3  26      261.88      256.79     13.37 o
   2   3  26        4.79       -4.55      5.55 o
   3   3  26      175.87      175.63     11.29 o
   4   3  26        5.89        1.67      6.85 o
   5   3  26       58.17       56.44      8.69 o
   6   3  26       23.67       28.82      7.98 o
   7   3  26       13.88        9.10      8.35 o
   8   3  26       77.81       68.52     11.14 o
   9   3  26        2.38       -5.60      7.45 o
  10   3  26        0.13       -8.23      8.23 o
  11   3  26        1.08       -1.26     10.02 o
  12   3  26        1.96      -10.32     10.32 o
   0   4  26       19.20       21.03     10.05 o
   1   4  26       73.58       57.69      8.30 o
   2   4  26        4.62       18.72      6.76 o
   3   4  26        1.37       -6.15      6.15 o
   4   4  26        7.51        1.78      6.36 o
   5   4  26      131.72      129.44     10.30 o
   6   4  26       23.66       45.06      8.31 o
   7   4  26      293.46      299.88     16.59 o
   8   4  26        7.99       -5.48      8.74 o
   9   4  26      211.89      235.62     14.73 o
  10   4  26       86.37       90.31     13.64 o
  11   4  26      118.84      132.61     15.37 o
   1   5  26      115.53      117.03      9.86 o
   2   5  26        0.08       -5.18      5.94 o
   3   5  26      314.35      331.83     20.41 o
   4   5  26        3.69        0.86      6.65 o
   5   5  26        1.68        6.37      6.96 o
   6   5  26       74.63       95.01     11.37 o
   7   5  26        2.01       -5.98      6.70 o
   8   5  26      167.00      148.44     11.48 o
   9   5  26        4.80        3.21      8.44 o
  10   5  26       46.70       42.84     11.98 o
  11   5  26       14.09        1.30     12.05 o
   0   6  26      215.07      235.62     17.08 o
   1   6  26       60.04       55.21      8.40 o
   2   6  26      224.32      231.36     12.04 o
   3   6  26      107.00      111.10      9.85 o
   4   6  26      178.24      202.53     11.77 o
   5   6  26      144.94      150.78     10.96 o
   6   6  26       11.97       11.23      7.45 o
   7   6  26      190.46      195.70     12.08 o
   8   6  26       42.30       38.59      8.67 o
   9   6  26      163.34      187.34     13.55 o
   1   7  26        4.34        7.75      7.43 o
   2   7  26        0.00        1.91      5.98 o
   3   7  26        1.49       -4.09      7.11 o
   4   7  26        4.19       20.48      8.14 o
   5   7  26       38.10       31.26      8.59 o
   6   7  26       27.43       18.02      8.54 o
   7   7  26       16.56       17.26      8.81 o
   0   8  26      457.69      413.46     51.05 o
   1   8  26       79.29      119.39     23.68 o
   2   8  26      155.25      172.62     27.27 o
   3   8  26        1.74       -4.28      9.49 o
   4   8  26        5.25       -9.28      9.28 o
   5   8  26       37.79       17.88     11.56 o
   1   1  27       91.46       75.10      8.06 o
   2   1  27      264.06      240.25     11.29 o
   3   1  27       82.00       88.66      8.58 o
   4   1  27       61.41       53.83      8.41 o
   5   1  27      153.05      162.12     12.22 o
   6   1  27        4.48        4.82      7.58 o
   7   1  27        4.77        3.11      7.97 o
   8   1  27        2.88       -7.71      7.71 o
   9   1  27       20.35       14.23      8.95 o
  10   1  27       20.36       22.26      9.37 o
  11   1  27       39.50       37.23      9.71 o
  12   1  27       64.81       64.20     11.03 o
   0   2  27       49.28       71.04     10.99 o
   1   2  27       33.66       38.43      6.83 o
   2   2  27        0.89       -2.42      5.43 o
   3   2  27       90.56       97.87      8.61 o
   4   2  27       11.47       -0.96      6.20 o
   5   2  27        0.00        0.51      6.38 o
   6   2  27        5.51        5.09      7.30 o
   7   2  27       22.67       30.87      8.61 o
   8   2  27        0.93       -7.41      7.41 o
   9   2  27        0.00       -1.49      7.50 o
  10   2  27        8.81        3.06      9.18 o
  11   2  27       10.12        6.68     10.04 o
  12   2  27       10.71        8.96      9.75 o
   1   3  27       61.53       81.72      9.12 o
   2   3  27        0.57        0.11      7.43 o
   3   3  27       26.70       19.97      7.18 o
   4   3  27        3.37       -7.26      8.09 o
   5   3  27        2.61       -0.33      7.27 o
   6   3  27       94.60      117.28     11.09 o
   7   3  27      101.08      105.66     12.15 o
   8   3  27       19.66       20.14      9.46 o
   9   3  27       63.90       61.23     10.08 o
  10   3  27       21.74       41.38     12.11 o
  11   3  27        0.11       -9.71      9.71 o
  12   3  27        4.57      -11.41     11.41 o
   0   4  27      128.46      119.18     14.79 o
   1   4  27      203.45      204.22     16.44 o
   2   4  27       14.23        5.64      6.59 o
   3   4  27       28.46       24.38      7.52 o
   4   4  27       71.18       61.41      9.08 o
   5   4  27       10.05        7.98      6.96 o
   6   4  27      137.68      136.18     14.46 o
   7   4  27        1.42       -6.80      6.80 o
   8   4  27        2.60       -0.39      7.26 o
   9   4  27       33.76       30.92      9.54 o
  10   4  27        3.36       -4.70      9.53 o
  11   4  27        0.07        2.32     10.16 o
   1   5  27       69.63       77.48      9.21 o
   2   5  27        8.20        1.45      6.76 o
   3   5  27        8.49        8.90      7.23 o
   4   5  27        7.85        7.63      8.16 o
   5   5  27        0.02        0.09      6.97 o
   6   5  27       12.20       20.90      8.03 o
   7   5  27       13.33       23.22      9.98 o
   8   5  27        5.09       12.33     10.53 o
   9   5  27       34.29       13.94      9.10 o
  10   5  27        8.00        1.27      9.08 o
   0   6  27        0.48      -16.87     20.70 o
   1   6  27        3.38       -2.97      6.82 o
   2   6  27      101.22      100.39      9.84 o
   3   6  27       79.79       90.13      9.62 o
   4   6  27        0.02        5.00      7.27 o
   5   6  27        5.06        8.44      7.55 o
   6   6  27        5.22       11.50      7.75 o
   7   6  27        0.07       -1.24      7.36 o
   8   6  27       13.98       28.51      8.71 o
   1   7  27       60.62       84.73      8.29 o
   2   7  27        0.20       -3.40      6.27 o
   3   7  27      143.10      147.41      9.59 o
   4   7  27       18.30       16.26      6.83 o
   5   7  27       73.06      100.39     20.81 o
   6   7  27        7.36        5.67      8.38 o
   0   8  27       32.55       41.05     26.63 o
   1   8  27        8.63       11.24     16.79 o
   2   8  27       21.99       18.01     13.22 o
   3   8  27        0.08       10.95     10.61 o
   0   0  28      151.46      167.64     21.50 o
   1   0  28       69.21       50.62     11.48 o
   2   0  28     1286.36     1195.82     32.83 o
   3   0  28       20.81       20.44     10.15 o
   4   0  28      831.09      844.55     28.49 o
   5   0  28       25.42       11.83     12.80 o
   6   0  28       34.98       61.92     24.24 o
   7   0  28       12.00       21.45     12.77 o
   8   0  28       66.22       42.98     21.56 o
   9   0  28        5.53       15.48     18.03 o
  10   0  28      230.71      275.44     23.75 o
  11   0  28       13.66       13.12     14.58 o
  12   0  28       55.91       42.45     16.57 o
   1   1  28      207.13      227.33     11.39 o
   2   1  28       32.91       46.82      7.83 o
   3   1  28      177.65      172.91     10.70 o
   4   1  28       64.40       85.25      9.54 o
   5   1  28      210.86      236.18     12.95 o
   6   1  28       89.75      108.50     11.54 o
   7   1  28      392.50      420.89     18.04 o
   8   1  28      203.38      228.17     14.87 o
   9   1  28      110.99      116.10     15.94 o
  10   1  28       71.25       86.07     12.42 o
  11   1  28      116.19      125.62     12.62 o
  12   1  28      110.40       93.05     11.67 o
   0   2  28      317.61      276.21     17.12 o
   1   2  28       69.19       67.46     11.11 o
   2   2  28      216.06      221.55     11.27 o
   3   2  28      157.23      144.14      9.93 o
   4   2  28      152.86      128.55     10.54 o
   5   2  28        0.56        5.91      8.91 o
   6   2  28      133.56      143.31     15.54 o
   7   2  28       31.89       47.95      9.83 o
   8   2  28        1.88       12.93      8.33 o
   9   2  28        3.68        1.06      7.52 o
  10   2  28       14.46       25.33      9.59 o
  11   2  28        0.04        0.34      9.17 o
   1   3  28      163.50      155.10     16.43 o
   2   3  28       22.29       24.32      7.39 o
   3   3  28        4.59       10.08      8.31 o
   4   3  28        9.81       10.54      8.24 o
   5   3  28      198.74      227.49     13.75 o
   6   3  28      371.71      416.10     17.22 o
   7   3  28       45.20       73.21     10.51 o
   8   3  28       80.64       93.60     13.44 o
   9   3  28        2.52       12.01      8.88 o
  10   3  28       30.07       39.73     13.21 o
  11   3  28       16.49        7.74     11.05 o
   0   4  28       77.91       98.00     14.54 o
   1   4  28        5.11       -2.13      6.74 o
   2   4  28      130.45      111.68     10.52 o
   3   4  28       10.66       20.32      7.54 o
   4   4  28        4.84       -2.51      6.78 o
   5   4  28      147.33      163.32     12.01 o
   6   4  28        0.35       -0.80      7.00 o
   7   4  28        2.10        4.49      7.41 o
   8   4  28        6.27        4.70      7.62 o
   9   4  28       13.57       17.45      9.63 o
  10   4  28        7.54        8.00     10.60 o
   1   5  28      144.68      140.35     11.23 o
   2   5  28        3.61        2.35      7.18 o
   3   5  28      118.33      112.60     10.66 o
   4   5  28      145.30      156.05     11.92 o
   5   5  28      240.77      245.00     13.69 o
   6   5  28        0.32       -3.23      7.53 o
   7   5  28       63.44       67.49      9.53 o
   8   5  28       73.47       55.66      9.65 o
   9   5  28        5.65        3.93      8.97 o
   0   6  28       66.56       77.05     13.29 o
   1   6  28       18.51       11.17      7.73 o
   2   6  28        0.02        1.70      7.39 o
   3   6  28       69.81       65.60      9.29 o
   4   6  28       25.11       13.71      7.59 o
   5   6  28       41.57       42.38      8.84 o
   6   6  28       34.02       44.81      8.91 o
   7   6  28        5.87       13.84      8.21 o
   1   7  28      201.69      252.45     11.83 o
   2   7  28       30.11       30.21      7.67 o
   3   7  28       47.76       49.13      8.12 o
   4   7  28        1.60        0.19      6.74 o
   5   7  28       15.94       16.71      8.52 o
   1   1  29       25.11       26.26      7.21 o
   2   1  29       26.04       37.58      7.51 o
   3   1  29       29.02       51.03      8.07 o
   4   1  29      343.37      339.98     13.91 o
   5   1  29        0.28        3.18      7.22 o
   6   1  29       57.17       35.92      9.86 o
   7   1  29       23.00       28.81      9.69 o
   8   1  29        9.16       20.36      9.64 o
   9   1  29       18.69       22.49      9.89 o
  10   1  29       87.54      109.50     13.38 o
  11   1  29       67.94       76.30     11.58 o
   0   2  29       30.70       30.65     10.42 o
   1   2  29       69.37       62.88      8.31 o
   2   2  29      179.51      202.21     11.39 o
   3   2  29      361.22      336.81     13.74 o
   4   2  29       16.52        4.44      6.71 o
   5   2  29       48.64       42.65      9.39 o
   6   2  29       23.76       29.63      8.60 o
   7   2  29       23.57       24.43      8.97 o
   8   2  29       19.28       17.85      9.11 o
   9   2  29       13.73       28.23      9.59 o
  10   2  29       18.12       18.74      9.55 o
  11   2  29        0.70       19.53     10.18 o
   1   3  29      261.84      280.51     15.68 o
   2   3  29       64.58       64.56     10.57 o
   3   3  29       49.50       54.66     10.37 o
   4   3  29        4.70        4.29      8.12 o
   5   3  29       66.43       80.69     10.92 o
   6   3  29       94.64      108.65     11.61 o
   7   3  29       33.43       28.16     10.00 o
   8   3  29       19.19       24.56      9.75 o
   9   3  29        1.30       -0.81      8.57 o
  10   3  29        6.63        8.18     10.62 o
   0   4  29      146.74      161.92     21.91 o
   1   4  29       71.82       75.83      9.96 o
   2   4  29        2.13       -6.71      6.71 o
   3   4  29       56.62       40.83     13.04 o
   4   4  29        0.55       -6.67      6.67 o
   5   4  29      122.68      135.04     11.77 o
   6   4  29       10.86        5.76      7.60 o
   7   4  29      102.01      112.91     11.56 o
   8   4  29       15.88       -3.70      7.61 o
   9   4  29       10.76       15.19      9.49 o
   1   5  29        1.83        4.15      7.49 o
   2   5  29       19.35       19.46      8.02 o
   3   5  29       12.14       -0.27      7.33 o
   4   5  29       53.03       53.32      9.20 o
   5   5  29        2.41        0.70      7.10 o
   6   5  29        6.35       -1.90      7.59 o
   7   5  29        4.50        0.67      7.69 o
   8   5  29        3.42        8.26      8.00 o
   0   6  29        9.51       -0.35     10.20 o
   1   6  29        3.08        9.87      7.72 o
   2   6  29        5.63        9.38      7.75 o
   3   6  29        0.53       -7.61      7.61 o
   4   6  29        5.31       13.21      8.23 o
   5   6  29       12.80       14.97      8.40 o
   6   6  29        0.04       -1.93      7.63 o
   1   7  29        3.59        3.07      7.14 o
   2   7  29       72.55       92.01      9.29 o
   3   7  29       32.69       22.67      7.80 o
   0   0  30        0.17       -1.17     16.95 o
   1   0  30       14.45       33.13     11.12 o
   2   0  30      120.37      105.88     14.03 o
   3   0  30      136.18      124.87     15.21 o
   4   0  30      129.65      142.95     15.41 o
   5   0  30      209.10      208.93     17.54 o
   6   0  30      169.98      194.31     20.67 o
   7   0  30      119.27      101.57     17.94 o
   8   0  30      116.52      174.37     20.60 o
   9   0  30      283.70      301.79     25.89 o
  10   0  30       13.11        3.42     14.39 o
   1   1  30      551.96      554.30     22.74 o
   2   1  30        0.01       -6.83      6.83 o
   3   1  30      314.39      285.84     13.31 o
   4   1  30       41.44       52.20      8.80 o
   5   1  30      296.44      344.05     15.59 o
   6   1  30      189.61      211.00     13.53 o
   7   1  30       30.70       40.07     10.22 o
   8   1  30      219.09      228.58     15.84 o
   9   1  30       71.10       99.61     13.12 o
  10   1  30      159.61      215.54     17.82 o
   0   2  30      178.26      201.70     16.41 o
   1   2  30        2.88        8.32      6.91 o
   2   2  30        8.59       22.36      8.07 o
   3   2  30        0.01       17.32      7.08 o
   4   2  30       89.47       96.85     10.64 o
   5   2  30      124.90      138.23     11.89 o
   6   2  30       17.70       12.82      9.27 o
   7   2  30      123.52      142.85     12.40 o
   8   2  30       10.49       11.95      9.01 o
   9   2  30       45.51       31.21     10.11 o
  10   2  30       56.13       50.05     10.96 o
   1   3  30      354.06      363.45     19.46 o
   2   3  30        7.88        6.05      9.60 o
   3   3  30       16.56       10.75      9.85 o
   4   3  30       16.93       17.53     10.19 o
   5   3  30       38.76       43.72     10.23 o
   6   3  30        1.89       14.80      9.10 o
   7   3  30        0.71       -7.85      7.85 o
   8   3  30       14.98       24.74     10.71 o
   9   3  30        4.36        6.80      9.45 o
   0   4  30       34.35       42.71     12.39 o
   1   4  30       32.95       12.05      7.65 o
   2   4  30       83.46       78.36     10.10 o
   3   4  30        1.29        0.21      7.46 o
   4   4  30       76.17       93.57     10.89 o
   5   4  30        1.45       -1.58      7.28 o
   6   4  30        6.44        3.18      7.81 o
   7   4  30       22.68       31.35      8.91 o
   8   4  30      123.98      140.13     12.64 o
   1   5  30       57.13       66.49      9.61 o
   2   5  30        7.24       -4.08      7.38 o
   3   5  30       67.21       73.97     10.30 o
   4   5  30        3.21       -6.63      7.06 o
   5   5  30       43.52       51.16      9.47 o
   6   5  30        2.18        1.96      7.69 o
   7   5  30       11.22       -0.66      7.78 o
   0   6  30       54.43       51.10     13.63 o
   1   6  30        2.61        7.39      8.11 o
   2   6  30      171.71      219.21     13.37 o
   3   6  30        3.46       -0.89      7.87 o
   4   6  30       50.34       42.53      9.28 o
   5   6  30        4.58       -7.54      7.54 o
   1   1  31       78.24       83.75      9.50 o
   2   1  31        9.49       11.23      7.49 o
   3   1  31       52.82       52.84     12.42 o
   4   1  31       66.35       80.06      9.96 o
   5   1  31       56.73       60.34      9.21 o
   6   1  31        0.65       23.38      9.02 o
   7   1  31       27.92       25.86     10.79 o
   8   1  31        2.25       12.94      9.73 o
   9   1  31        0.00        0.22     16.42 o
   0   2  31       16.26       22.72     12.54 o
   1   2  31       20.15       20.09      7.46 o
   2   2  31       12.15       17.31      8.09 o
   3   2  31       21.07       21.94      8.23 o
   4   2  31        4.39        6.67      7.59 o
   5   2  31      105.63       94.85     10.82 o
   6   2  31       51.33       52.48     10.01 o
   7   2  31       83.38      110.08     11.40 o
   8   2  31       30.36       30.27      9.61 o
   9   2  31       65.28       66.31     12.97 o
   1   3  31      436.13      455.05     21.86 o
   2   3  31       20.95        9.69      9.90 o
   3   3  31       29.87       16.16     10.29 o
   4   3  31        7.05        6.07     13.12 o
   5   3  31        5.69        6.96      9.23 o
   6   3  31        6.03       14.44      9.23 o
   7   3  31        0.63        7.27      9.29 o
   8   3  31        0.51        1.41      9.57 o
   0   4  31       73.52      104.70     15.74 o
   1   4  31        0.14        6.10      7.64 o
   2   4  31        0.68       -4.66      7.14 o
   3   4  31        1.31       -3.88      7.09 o
   4   4  31       45.03       46.62      9.39 o
   5   4  31        0.03       -7.33      7.33 o
   6   4  31        0.74       -1.73      7.80 o
   7   4  31        1.54        1.17      7.85 o
   1   5  31       56.64       52.63      9.89 o
   2   5  31        0.06        6.44      8.06 o
   3   5  31        0.01        6.12      7.78 o
   4   5  31       11.69        2.16      7.94 o
   5   5  31        4.80        6.00      8.21 o
   6   5  31        5.13        9.51      9.05 o
   0   6  31        5.20       -8.32     11.24 o
   1   6  31       22.32       16.12      8.69 o
   2   6  31       10.25        4.70      8.38 o
   3   6  31       57.56       86.49     10.85 o
   0   0  32      119.05      142.96     22.73 o
   1   0  32        0.13      -12.53     16.65 o
   2   0  32      111.84      139.02     15.87 o
   3   0  32        0.37       10.93     15.97 o
   4   0  32      153.22      185.99     17.79 o
   5   0  32      224.65      277.47     28.40 o
   6   0  32       13.53       22.25     12.22 o
   7   0  32      255.49      322.13     25.84 o
   8   0  32       57.98       71.85     17.87 o
   1   1  32       98.08      109.47     10.12 o
   2   1  32        6.39       -0.76      7.34 o
   3   1  32      164.53      181.53     17.06 o
   4   1  32        0.01        1.19      7.45 o
   5   1  32       30.31       40.74      9.01 o
   6   1  32      146.98      171.84     12.53 o
   7   1  32       62.06       59.48     11.19 o
   8   1  32      128.06      139.93     14.68 o
   0   2  32       78.21      103.10     17.64 o
   1   2  32        2.94       -1.22      7.47 o
   2   2  32      171.94      180.60     12.75 o
   3   2  32        3.80        2.59      7.71 o
   4   2  32       32.90       32.34      8.92 o
   5   2  32        0.71       11.64      8.11 o
   6   2  32       32.64       36.96     10.35 o
   7   2  32      107.75      118.10     14.22 o
   8   2  32       16.91       25.13     11.11 o
   1   3  32        0.53        5.47      9.84 o
   2   3  32       38.78       57.18     16.96 o
   3   3  32        7.32       15.51     10.34 o
   4   3  32        6.49       -1.60      9.69 o
   5   3  32       44.40       37.79     10.78 o
   6   3  32        0.32       10.87      9.54 o
   7   3  32       14.90       20.16     10.59 o
   0   4  32       25.15       40.27     14.66 o
   1   4  32       55.48       48.25     10.11 o
   2   4  32       90.56      101.79     11.67 o
   3   4  32       20.35       20.13      8.60 o
   4   4  32       48.18       45.99      9.70 o
   5   4  32       45.63       58.73     10.15 o
   6   4  32       11.82       14.57      8.51 o
   1   5  32        8.80       17.84      8.76 o
   2   5  32      105.09       95.32     11.53 o
   3   5  32        1.00       11.33      8.35 o
   4   5  32        3.36        2.03      8.48 o
   1   1  33       23.41       41.10      8.93 o
   2   1  33        3.57       -7.49      7.49 o
   3   1  33        4.47       17.62      8.21 o
   4   1  33        9.67        4.14      8.09 o
   5   1  33        0.83        3.45      7.95 o
   6   1  33       31.08       13.25      8.63 o
   7   1  33        2.56       10.50      9.66 o
   0   2  33        3.24      -10.28     11.53 o
   1   2  33        9.51       19.84      9.32 o
   2   2  33       17.21        6.95      8.72 o
   3   2  33        0.01       -8.41      8.41 o
   4   2  33       36.14       50.44     10.68 o
   5   2  33        4.46       30.26      9.72 o
   6   2  33        3.45       -1.35      9.86 o
   7   2  33       15.62       15.93     11.09 o
   1   3  33        0.33        7.84     10.47 o
   2   3  33       17.60       11.70     10.45 o
   3   3  33        1.96       -2.50      9.60 o
   4   3  33        1.33        4.86      9.41 o
   5   3  33       13.28       12.74      9.98 o
   6   3  33       21.59       26.88     10.61 o
   0   4  33        2.24        7.77     11.91 o
   1   4  33       51.22       80.06     11.10 o
   2   4  33       33.08       27.50      9.39 o
   3   4  33        7.36       10.06      8.53 o
   4   4  33       25.51        7.47     10.97 o
   1   5  33       20.12       13.77     11.02 o
   0   0  34       14.74       -0.56     15.39 o
   1   0  34        5.94        8.18     11.47 o
   2   0  34       34.48       71.13     17.92 o
   3   0  34       47.63       62.01     14.20 o
   4   0  34      460.40      500.89     26.12 o
   5   0  34       31.36       47.44     13.67 o
   6   0  34      303.47      322.06     22.57 o
   1   1  34      133.58      136.41     11.65 o
   2   1  34        0.88       -2.55      9.82 o
   3   1  34       22.51       18.70      8.48 o
   4   1  34       14.76       36.69      9.37 o
   5   1  34        0.24       -7.52      7.52 o
   6   1  34       19.27       26.81      9.16 o
   0   2  34      190.16      210.66     23.17 o
   1   2  34        0.70      -10.14     10.14 o
   2   2  34       79.72       73.32     11.84 o
   3   2  34        4.24       -1.00      8.82 o
   4   2  34       76.02       96.35     12.65 o
   5   2  34       46.10       60.33     12.45 o
   1   3  34        8.79       19.92     11.63 o
   2   3  34       43.51       58.08     13.02 o
   3   3  34        0.91       -9.14      9.14 o
   4   3  34       18.52       20.22     14.56 o
   0   4  34      272.32      295.06     23.65 o
   1   4  34        9.11       17.50      9.23 o
   1   1  35        7.34        9.19      8.32 o
   2   1  35       39.04       40.04      9.67 o
   3   1  35       11.11        4.75      8.54 o
   4   1  35        0.27        6.89      8.61 o
   0   2  35        4.52       17.22     13.69 o
   1   2  35        2.43       -5.34      9.10 o
   2   2  35        7.50       -1.07      9.17 o
   3   2  35       12.72        5.96     10.45 o
   0   0  36       14.40       -2.68     18.97 o
   1   0  36        0.09      -18.66     18.66 o
 
